# Supplementary material for: Stool-based SDC2/SFRP2/TFPI2 methylation assay for colorectal neoplasia screening: a multicenter, case-control study
Source: Front Oncol. 2026 Jan 30;16:1748759. doi: 10.3389/fonc.2026.1748759 (PMC12904125; doi:10.3389/fonc.2026.1748759)
Supplement: Supplementary file 2 [file Table1.xlsx]

## Sheet: primer sequences
Table S1 Gene Methylation Primer Sequences
Genes	primer sequences
ACTB -oMF	TTGTGTGGATTTGGGAGAGGA
ACTB -oMR	AAATATAAAATACGTTATTACAAAAAATCCCTT
ACTB -oroxmgbMP	CATCCTAAAAACCACCCCAC
TFPI2-MF2	GTTATTTTTTAGGTTTCGTTTCGGC
TFPI2-MR2	CAAACGACCCGAATACCCG
TFPI2-cy5MP2	TATACGAAACGAACGTCCGACCGAC
SDC2-oMF	TAATAAGTGAGAGGGCGTCGC
SDC2-oMR	CGAAACTCGAAAACGCTCG
SDC2-ofamMP	CGCCGCCCGCAACTACG
SFRP2-oMF	GGTTTGTAGCGTTTCGTTCGC
SFRP2-oMR	CCGAAAAACTAACAACCGACG
SFRP2-ovicMP	ACGCGAAAAAACGAAACACCGAA
