# Supplementary material for: Stool-based SDC2/SFRP2/TFPI2 methylation assay for colorectal neoplasia screening: a multicenter, case-control study
Source: Front Oncol. 2026 Jan 30;16:1748759. doi: 10.3389/fonc.2026.1748759 (PMC12904125; doi:10.3389/fonc.2026.1748759)
Supplement: Supplementary file 3 [file Table2.xlsx]

## Sheet: CRC
Stage	differentiation	T	Size	Histology	Tumor number	N	M	Location	FOBT	CEA>5	CA-199	AFP	SEX	Age	ACTB CT	SDC2 CT	SDC2	SFRP2 CT	SFRP2	TFPI2 CT	TFPI2	SDC2/SFRP2/TFPI2	SDC2	SFRP2	TFPI2
IV	/	/	/	/	/	/	M1	Proximal					Male	61	28.84	31.99	+	33.89	+	31.3	+	+	/	/	/
I	/	T1	6	/	1	N0	M0	Proximal					Male	49	30.6186	/	-	44.4426	-	43.0278	-	-	+	+	+
I	Medium	T2	/	Mucinous adenocarcinoma	/	N0	M0	Proximal					Female	50	28.23	31.6	+	35.17	+	30.56	+	+	/	/	/
I	Medium	T2	/	Adenocarcinoma	/	N0	M0	Proximal					Male	75	29.55	32.05	+	33.79	+	31.43	+	+	/	/	/
IV	Medium	T3-4	/	/	1	N1	M1	Proximal					Male	73	29.1	35.39	+	34.02	+	31.71	+	+	+	+	+
II	Medium	T3	4	Adenocarcinoma	1	N0	M0	Proximal	negative	negative	negative	negative	Female	55	28.95	32.71	+	27.43	+	31.25	+	+	/	/	/
IV	Medium	T3	5.5	Mucinous adenocarcinoma	1	N0	M1	Proximal	positive	negative	negative	negative	Female	64	30.655	31.88	+	32.67	+	30.9515	+	+	/	/	/
II	Medium	T3	/	Adenocarcinoma	/	N0	M0	Proximal					Female	52	29.56	31.09	+	31.58	+	30.69	+	+	/	/	/
II	Medium	T3	5	Adenocarcinoma	1	N0	M0	Proximal					Male	60	32.1128	33.3754	+	35.2777	+	31.5851	+	+	+	+	+
II	Medium	T3	2	Adenocarcinoma	1	N0	M0	Proximal					Male	66	28.8693	/	-	39.209	-	36.1733	+	+	+	+	+
III	Medium	T4	3.8	Mucinous adenocarcinoma	1	N1	M0	Proximal	positive	positive	positive	negative	Female	75	25.53	35.01	+	32.97	+	30.42	+	+	/	/	/
III	/	T3	5	Mucinous adenocarcinoma	1	N1	M0	Proximal					Female	30	30.2232	35.5967	+	39.4577	-	30.7345	+	+	+	-	+
III	Poor	T3	8	Mucinous adenocarcinoma	2	N2	M0	Proximal					Female	68	31.3908	33.3214	+	34.9918	+	32.1531	+	+	+	+	+
III	Medium	T3	6	Adenocarcinoma	1	N1	M0	Proximal					Male	68	26.58	/	-	30.95	+	30.16	+	+	-	+	+
III	Medium	T4	4	Adenocarcinoma	1	N1	M0	Proximal	positive	negative	negative	negative	Male	65	28.28	/	-	/	-	/	-	-	/	/	/
III	Medium	T4	2.5	Adenocarcinoma	1	N1	M0	Proximal	negative	positive	negative	negative	Male	70	28.8754	31.3581	+	30.9963	+	30.68	+	+	/	/	/
III	Medium	T4	6	Adenocarcinoma	1	N1	M0	Proximal	positive	negative	negative	negative	Female	58	21.65	29.28	+	29.71	+	26.78	+	+	/	/	/
IV	/	T4	15	Mucinous adenocarcinoma	1	N0	M1	Proximal					Female	37	28.6706	31.6983	+	40.0925	-	30.5446	+	+	+	-	+
IV	Medium	T4	7	Adenocarcinoma	1	N1	M1	Proximal					Female	74	26.327	35.3	+	34.9261	+	31.3269	+	+	+	+	+
I	/	/	/	Adenocarcinoma	/	/	M0	Proximal					Male	61	28.4	44.33	-	33.34	+	33.97	+	+	/	/	/
IV	/	/	/	Adenocarcinoma	1	/	M1	Proximal					Male	75	30.5206	30.5	+	/	-	/	-	+	+	-	-
/	/	Tis	3	/	1	N0	M0	Proximal	positive	negative	negative	negative	Female	68	28.5	39	-	39	-	39	-	-	/	/	/
/	/	/	/	Adenocarcinoma	1	/	M1	Proximal					Male	68	31.3516	/	-	/	-	/	-	-	+	+	+
III	Poor	T4	/	/	/	N2	M0	Proximal					Male	67	29.25	29.75	+	31.47	+	29.96	+	+	/	/	/
I	Medium	T2	2.2	Adenocarcinoma	1	N0	M0	Proximal					Female	65	33.039	32.5733	+	35.5342	+	31.7086	+	+	+	+	+
II	Poor	T3	3.2	Adenocarcinoma	1	N0	M0	Proximal					Male	55	30.3965	30.7297	+	31.8835	+	30.4393	+	+	+	+	+
II	Medium	T3	/	Adenocarcinoma	/	N0	M0	Proximal					Male	67	27.95	30.93	+	32.31	+	30.44	+	+	/	/	/
III	Medium	T3	/	Adenocarcinoma	/	N1	M0	Proximal					Male	72	25.93	30.53	+	30.47	+	29.3	+	+	/	/	/
III	Medium	T3	3.5	Adenocarcinoma	1	N1	M0	Proximal					Female	65	27.45	/	-	31.06	+	29.15	+	+	-	+	+
III	Poor	T3	8	/	1	N2	M0	Proximal					Male	60	29.22	32.91	+	34.17	+	31.35	+	+	+	+	+
III	Poor	T4	6	Adenocarcinoma	1	N1	M0	Proximal	negative	positive	negative	negative	Male	69	29.21	34.51	+	39.05	-	31.82	+	+	/	/	/
III	Medium	T4	5	Adenocarcinoma	1	N2	M0	Proximal	negative	negative	positive	negative	Male	51	26.63	30.99	+	30.68	+	30.31	+	+	/	/	/
III	/	/	/	Mucinous adenocarcinoma	/	N1	M0	Proximal					Male	70	34.9805	/	-	/	-	/	-	-	+	+	+
I	High	T1	/	Adenocarcinoma	/	N0	M0	Proximal					Male	58	31.27	31.32	+	31.84	+	31.65	+	+	/	/	/
/	Poor	/	/	Adenocarcinoma	1	/	M0	Proximal					Female	68	35.489	/	-	34	+	/	-	+	+	+	+
IV	/	/	/	/	/	/	M1	Proximal					Male	68	34.85	/	-	30.46	+	33.88	+	+	-	+	+
I	High		/	Adenocarcinoma	/	FALSE	M0	Distal					Female	73	31.19	33.82	+	33.43	+	33.1	+	+	/	/	/
I			/	Adenocarcinoma	/	N0	M0	Distal					Male	71	23.76	33.83	+	26.64	+	25.64	+	+	/	/	/
III			/	Adenocarcinoma	/	FALSE	M0	Distal					Male	65	25.67	/	-	31.99	+	29.38	+	+	/	/	/
III	Poor		6	Adenocarcinoma	1	FALSE	M0	Distal					Female	68	28.319	31.1106	+	32.5002	+	30.2985	+	+	+	+	+
III			/	Mucinous adenocarcinoma	/	FALSE	M0	Distal					Male	68	26.33	31.64	+	31.09	+	31.23	+	+	/	/	/
III			3.5	Adenocarcinoma	1	FALSE	M0	Distal					Female	61	30.0004	33.0891	+	39.9949	-	32.2119	+	+	+	-	+
III			/	Mucinous adenocarcinoma	/	FALSE	M0	Distal					Female	75	20.91	29.37	+	33.99	+	26.6	+	+	/	/	/
II		T3	3	Adenocarcinoma	1	FALSE	M0	Distal	positive	negative	negative	negative	Male	55	27.69	31.96	+	28.43	+	30.21	+	+	/	/	/
II	Medium		/	Adenocarcinoma	1	FALSE	M0	Distal	negative	positive	negative	negative	Male	59	29.93	33.04	+	33.35	+	31.85	+	+	/	/	/
II			7	Adenocarcinoma	1	FALSE	M0	Distal	positive	negative	negative	negative	Male	58	25.77	/	-	32.83	+	29.93	+	+	/	/	/
III			4	Adenocarcinoma	1	FALSE	M0	Distal	positive	positive	negative	negative	Female	54	28.88	32.75	+	32.78	+	30.57	+	+	/	/	/
III		T4	3	Adenocarcinoma	1	FALSE	M0	Distal	positive	positive	negative	negative	Male	72	33.06	30.74	+	34.26	+	32.54	+	+	/	/	/
II			4	Adenocarcinoma	1	N0	M0	Distal	negative	positive	negative	negative	Female	51	28.55	31.83	+	33.58	+	30.24	+	+	/	/	/
III	Poor		6	Mucinous adenocarcinoma	1	FALSE	M0	Distal	positive	positive	negative	negative	Female	60	26.27	33.02	+	32.85	+	31.29	+	+	/	/	/
I			1.4	/	1	N0	M0	Distal					Male	70	32.77	/	-	34.95	+	/	-	+	-	+	-
I			/	Adenocarcinoma	/	FALSE	M0	Distal					Male	75	30.04	33.1	+	33.72	+	32.2	+	+	/	/	/
I			1.8	Adenocarcinoma	1	FALSE	M0	Distal	positive	negative	negative	negative	Male	61	28.2667	32.185	+	33.48	+	31.3175	+	+	/	/	/
I	Poor		4.5	Adenocarcinoma	1	FALSE	M0	Distal	positive	negative	negative	negative	Male	50	20.5926	28.9154	+	27.9989	+	28.8232	+	+	/	/	/
I			/	Adenocarcinoma	/	FALSE	M0	Distal					Male	69	24.28	/	-	39	-	/	-	-	/	/	/
I			/	Adenocarcinoma	/	FALSE	M0	Distal					Male	50	28.47	33.23	+	36.18	+	43.05	-	+	/	/	/
I	Medium		/	Mucinous adenocarcinoma	/	FALSE	M0	Distal					Female	58	33.72	36.58	+	34.7	+	33.76	+	+	/	/	/
I	Medium		7.5	Adenocarcinoma	1	FALSE	M0	Distal					Male	52	22.6732	27.149	+	28.1109	+	27.9481	+	+	+	+	+
I			/	Adenocarcinoma	/	FALSE	M0	Distal					Male	66	24.78	30.67	+	30.64	+	29.64	+	+	/	/	/
I	Medium		/	Adenocarcinoma	/	FALSE	M0	Distal					Female	70	29.96	31.73	+	33.38	+	30.86	+	+	/	/	/
II			/	Adenocarcinoma	/	FALSE	M0	Distal					Male	71	28.53	31.09	+	32.82	+	30.51	+	+	/	/	/
II			/	Adenocarcinoma	/	FALSE	M0	Distal					Male	73	30.71	31.76	+	35.53	+	30.76	+	+	/	/	/
II			4.5	Adenocarcinoma	1	FALSE	M0	Distal					Male	62	26.9818	27.5646	+	29.2745	+	28.0751	+	+
II	/		/	Adenocarcinoma	2	FALSE	M0	Distal					Male	69	31.6584	33.6494	+	/	-	33.2077	+	+	+	-	+
II	Poor		4	Adenocarcinoma	1	FALSE	M0	Distal					Male	70	31.188	33.6652	+	34.8626	+	32.8341	+	+	+	+	+
II	Poor		2	Adenocarcinoma	1	FALSE	M0	Distal					Male	61	36.7	/	-	/	-	35.8039	+	+	-	-	+
II			6.5	Adenocarcinoma	1	FALSE	M0	Distal					Female	47	23.5213	28.2354	+	29.3301	+	27.2745	+	+	+	+	+
III			/	Adenocarcinoma	/	FALSE	M0	Distal					Male	67	24.41	/	-	35.64	+	29.97	+	+	/	/	/
III			/	Mucinous adenocarcinoma	/	FALSE	M0	Distal					Female	75	25.49	30.81	+	30.35	+	29.27	+	+	/	/	/
IV	Medium		4.5	Adenocarcinoma	5	FALSE	M1	Distal	positive	positive	negative	negative	Male	69	23.5798	27.0597	+	28.215	+	27.3597	+	+	/	/	/
III	Poor	T4	3.5	Adenocarcinoma	1	FALSE	M0	Distal	positive	negative	negative	negative	Male	66	26.74	30.42	+	31.55	+	30.28	+	+	/	/	/
III			/	Adenocarcinoma	/	FALSE	M0	Distal					Female	57	26.5	/	-	32.61	+	30.99	+	+	/	/	/
III			/	Adenocarcinoma	/	FALSE	M0	Distal					Female	69	32.13	35.14	+	34.44	+	37.77	-	+	/	/	/
III			6	Adenocarcinoma	1	FALSE	M0	Distal					Female	56	38.941	/	-	/	-	33.7119	+	+	-	-	+
III	Medium		/	Adenocarcinoma	/	FALSE	M0	Distal					Male	60	29.64	33.66	+	/	-	32.82	+	+	/	/	/
III	Poor		5	Mucinous adenocarcinoma	1	FALSE	M0	Distal					Female	53	21.8943	/	-	32.2933	+	33.0052	+	+	-	+	+
III			4.5	Adenocarcinoma	1	FALSE	M0	Distal					Female	62	31.7576	31.6179	+	33.5752	+	32.3621	+	+
III		T4	2.5	Adenocarcinoma	1	FALSE	M0	Distal	positive	negative	negative	negative	Male	70	29.9149	34.0221	+	29.2067	+	32.4502	+	+	/	/	/
III			3.5	Adenocarcinoma	1	FALSE	M0	Distal					Female	64	25.603	36.55	+	34.1127	+	32.3315	+	+	+	+	+
II			9.5	Adenocarcinoma	/	FALSE	M0	Distal					Female	70	26.13	33.59	+	32.83	+	30.85	+	+	+	+	+
II			4	Adenocarcinoma	1	FALSE	M0	Distal					Female	71	24.6416	35.1256	+	30.9273	+	28.338	+	+	+	+	+
II			6	Adenocarcinoma	/	FALSE	M0	Distal					Male	32	28.67	/	-	35.33	+	34.44	+	+	-	+	+
IV	Medium		3.6	Adenocarcinoma	/	FALSE	M0	Distal					Male	66	30	34.28	+	33.35	+	31.92	+	+	+	+	+
IV	Medium		4	Adenocarcinoma	1	FALSE	M1	Distal	positive	negative	negative	negative	Male	65	23.7906	30.0856	+	/	-	28.0921	+	+	/	/	/
II			4	Adenocarcinoma	1	FALSE	M0	Distal	positive	positive	negative	negative	Male	68	30.829	35.5584	+	31.6357	+	40.6878	-	+	/	/	/
II			/	/	/	FALSE	M0	Distal	negative	negative	negative	negative	Female	53	23.947	/	-	30.2726	+	29.566	+	+	/	/	/
III	Medium		3	Adenocarcinoma	1	FALSE	M0	Distal	positive	positive	negative	negative	Male	72	27.67	/	-	/	-	35.21	+	+	/	/	/
III			/	Adenocarcinoma	/	FALSE	M0	Distal					Male	61	24.88	30.82	+	30.29	+	29.51	+	+	/	/	/
IV	Poor		5	Adenocarcinoma	1	FALSE	M1	Distal	positive	negative	negative	negative	Male	58	25.0291	28.8482	+	29.2812	+	28.2419	+	+	/	/	/
III			4	Adenocarcinoma	1	FALSE	M0	Distal	positive	positive	negative	negative	Male	46	27.08	31.56	+	32.21	+	30.25	+	+	/	/	/
IV			5	Adenocarcinoma	1	FALSE	M1	Distal	positive	positive	positive	negative	Female	41	21.631	/	-	28.1655	+	/	-	+	/	/	/
IV			/	Adenocarcinoma	/	FALSE	M1	Distal					Female	56	28.02	32.88	+	32.33	+	30.42	+	+	/	/	/
III			3.6	Adenocarcinoma	1	FALSE	M0	Distal	negative	negative	negative	negative	Female	75	29.1237	33.4231	+	34.1269	+	33.3135	+	+	/	/	/
III			/	Adenocarcinoma	/	FALSE	M0	Distal					Male	51	26.47	30.58	+	31.78	+	29.74	+	+	/	/	/
II			4.5	Adenocarcinoma	/	FALSE	M0	Distal					Male	71	27.95	33.06	+	33.93	+	31.86	+	+	+	+	+
III			5	Adenocarcinoma	/	FALSE	M0	Distal					Male	64	25.67	33.46	+	33.23	+	30.36	+	+	+	+	+
II	Medium		5	Adenocarcinoma	1	FALSE	M0	Distal	positive	negative	negative	negative	Male	61	29.1357	35.2217	+	32.5937	+	32.4279	+	+	/	/	/
/	/	/	/	/	/	/	/	Distal					Female	72	24.43	30.84	+	30.44	+	29.48	+	+	/	/	/
II	/	/	/	Adenocarcinoma	/	/	M0	Distal					Male	60	26.99	31.8	+	33.51	+	30.58	+	+	/	/	/
IV	/	/	/	Adenocarcinoma	/	/	M1	Distal					Male	74	31.36	31.13	+	33.39	+	30.62	+	+	/	/	/
IV	/	/	/	/	1	/	M1	Distal					Male	47	29.49	/	-	32.37	+	33.94	+	+	-	+	+
IV	/	/	/	/	1	/	M1	Distal					Male	60	28.87	34.58	+	32.65	+	31.62	+	+	+	+	+
II			2.5	Mucinous adenocarcinoma	1	FALSE	M0	Distal	negative	positive	negative	negative	Male	59	30.26	42.36	-	36.13	+	31.18	+	+	/	/	/
III			4	Adenocarcinoma	1	FALSE	M0	Distal					Female	54	28.3998	30.8012	+	43.5193	-	31.0211	+	+	+	-	+
III			2.5	Adenocarcinoma	1	FALSE	M0	Distal					Male	53	29.7286	31.1252	+	31.9879	+	30.8914	+	+
III	Poor		2.7	Adenocarcinoma	1	FALSE	M0	Distal	negative	positive	negative	negative	Female	74	24.53	/	-	30.11	+	31.48	+	+	/	/	/
IV	/	/	/	/	/	/	M1	Distal	positive	positive	positive	negative	Male	51	29.25	34.38	+	33.56	+	31.94	+	+	/	/	/
/	/	/	/	/	/	/	/	Distal					Male	74	24.92	29.68	+	30.23	+	28.75	+	+	/	/	/
III	Poor	T3	3	Adenocarcinoma	1	N1	M0	Distal	positive	positive	negative	negative	Male	64	29.29	32.48	+	34.46	+	30.78	+	+	/	/	/
III	/		/	/	1	/	M1	Distal					Male	70	24.66	30.38	+	29.77	+	29.2	+	+	+	+	+
I	/	Tis	/	/	1	N0	M0	Distal	negative	negative	negative	negative	Male	62	29.28	32.45	+	32.17	+	32.27	+	+	/	/	/
I	Medium		/	/	/	FALSE	/	Distal					Male	57	29.41	33.13	+	34.63	+	30.82	+	+	/	/	/
I	Medium	T1	/	Adenocarcinoma	/	N0	M0	Proximal					Female	75	27.83	29.85	+	30.87	+	28.85	+	+	/	/	/
I	/		/	Mucinous adenocarcinoma	/	FALSE	M0	Distal					Male	33	29.28	32.97	+	33.22	+	31.44	+	+	/	/	/
I	Medium		/	Adenocarcinoma	/	FALSE	M0	Distal					Male	60	27.7	44.26	-	/	-	/	-	-	/	/	/
III	Poor		/	/	/	FALSE	M0	Distal	negative	negative	negative	negative	Male	67	29.15	32.75	+	31.72	+	30.82	+	+	/	/	/
I			4.5	Mucinous adenocarcinoma	/	FALSE	M0	Distal					Male	63	21.91	32.48	+	27.85	+	25.67	+	+	+	+	+
IV			11	Adenocarcinoma	/	N1	M1	Proximal					Male	69	27.91	31.31	+	30.96	+	28.73	+	+	+	+	+
II	/	T3	4	Mucinous adenocarcinoma	1	N0	M0	Proximal	negative	positive	positive	negative	Male	65	32.12	/	-	/	-	/	-	-	/	/	/
II	Medium	T3	/	Adenocarcinoma	/	N0	M0	Proximal					Male	67	25.76	30.18	+	30.45	+	29.34	+	+	/	/	/
II	Medium		/	Adenocarcinoma	/	FALSE	M0	Distal					Female	70	23.72	30.02	+	42.5	-	/	-	+	/	/	/
II	Poor		/	Adenocarcinoma	/	FALSE	M0	Distal					Male	60	28.99	31.04	+	32.64	+	30.56	+	+	/	/	/
III	Poor	T3	/	Adenocarcinoma	/	N1	M0	Proximal					Male	37	27.55	30.1	+	31.07	+	29.03	+	+	/	/	/
III	/	T3	/	/	/	N1	M0	/	positive	negative	negative	negative	Male	70	28.4	31.45	+	36.34	+	31.62	+	+	/	/	/
III	Medium	T3	/	Adenocarcinoma	/	N1	M0	Proximal					Female	47	29.11	30.68	+	31.51	+	29.54	+	+	/	/	/
III	Medium	T3	/	Adenocarcinoma	/	N1	M0	Proximal					Male	62	21.76	/	-	33.04	+	28.26	+	+	/	/	/
III			6	Mucinous adenocarcinoma	1	FALSE	M0	Distal					Female	60	31.9401	/	-	33.1919	+	33.1521	+	+
III	Medium	T3	4	Mucinous adenocarcinoma	1	N1	M0	Proximal					Male	60	29.1413	35.8231	+	35.5241	+	31.2189	+	+	+	+	+
III	Medium	T3	/	Adenocarcinoma	/	N1	M0	Proximal					Female	40	29.05	31.01	+	31.68	+	29.93	+	+	/	/	/
III	Medium	T3	2	Adenocarcinoma	1	N1	M0	Proximal					Female	60	31.5959	31.445	+	23.5819	+	28.966	+	+	-	+	+
II	Medium	T3	6	Mucinous adenocarcinoma	/	N0	M0	Proximal					Female	68	27.19	/	-	34.77	+	/	-	+	-	+	-
II			4	Adenocarcinoma	/	FALSE	M0	Distal					Female	46	28.74	/	-	30.78	+	/	-	+	-	+	-
II	Medium	T3	3.3	Adenocarcinoma	/	N0	M0	Proximal					Female	53	28.27	35.47	+	31.05	+	29.74	+	+	+	+	+
II	Medium		/	Adenocarcinoma	/	FALSE	M0	Distal					Female	57	28.82	30.76	+	31.62	+	30.07	+	+	/	/	/
II	Medium	T3	/	Adenocarcinoma	/	N0	M0	Proximal					Female	62	31.08	31.58	+	33.03	+	31.29	+	+	/	/	/
II			3	Mucinous adenocarcinoma	/	FALSE	M0	Distal					Male	54	28.16	33.32	+	33.95	+	32.79	+	+	+	+	+
III	Poor	T3	9	Adenocarcinoma	/	N1	M0	Proximal					Male	70	29.31	33.47	+	31.4	+	31.44	+	+	+	+	+
II	Medium	T4	8	Adenocarcinoma	1	N0	M0	Proximal	positive	positive	negative	negative	Male	66	31.44	/	-	/	-	/	-	-	/	/	/
II	Medium	T4	6	Adenocarcinoma	2	N0	M0	/	positive	negative	negative	negative	Male	41	33.03	/	-	/	-	/	-	-	/	/	/
II			/	Mucinous adenocarcinoma	/	FALSE	M0	Distal					Male	71	28.6	36.49	+	42.56	-	/	-	+	/	/	/
III	Medium		2	Adenocarcinoma	1	FALSE	M0	Distal	positive	negative	negative	negative	Female	53	29.19	33.64	+	32.51	+	32.65	+	+	/	/	/
III	Medium		2.5	Adenocarcinoma	1	FALSE	M0	Distal	positive	positive	negative	negative	Female	75	23.43	/	-	31.66	+	29.98	+	+	/	/	/
IV	Poor		4	Adenocarcinoma	1	FALSE	M1	Distal	positive	positive	positive	negative	Male	60	21.35	26.75	+	27.5	+	24.74	+	+	/	/	/
IV	Medium	T4	5.5	Adenocarcinoma	/	N1	M1	Proximal					Female	37	29.02	33.43	+	32.61	+	31.35	+	+	+	+	+
II	Poor	T4	4	Adenocarcinoma	/	N0	M0	Proximal					Male	69	30.96	/	-	/	-	/	-	-	-	-	-
III	Medium	T4	6	Adenocarcinoma	1	N1	M0	Proximal	positive	positive	negative	negative	Male	72	22.75	/	-	32	+	28.75	+	+	/	/	/
III	Poor		9	Adenocarcinoma	1	FALSE	M0	Distal	positive	positive	negative	negative	Female	57	29.72	29.72	+	31.23	+	31.83	+	+	/	/	/
III	Medium	T4	3	Mucinous adenocarcinoma	1	N1	M0	Proximal	negative	positive	positive	negative	Female	61	27.63	31.14	+	32.96	+	30.66	+	+	/	/	/
IV	/	/	/	/	/	/	M1	/					Male	43	30.95	/	-	31.7	+	/	-	+	-	+	-
II	Medium	T4	4.5	Adenocarcinoma	/	N0	M0	Proximal					Female	65	28.78	36.38	+	32.94	+	32.14	+	+	+	+	+
II	Poor	T4	8	Adenocarcinoma	/	N0	M0	Proximal					Female	47	29.39	34.09	+	31.72	+	30.77	+	+	+	+	+
/	/	Tis	2	Adenocarcinoma	/	/	M0	Distal	negative	negative	negative	negative	Female	59	28.85	/	-	/	-	/	-	-	/	/	/
/	/	/	/	/	/	/	/	/	positive	negative	negative	negative	Female	67	31.24	/	-	36	+	34	+	+	/	/	/
IV	/	/	/	Adenocarcinoma	/	/	M1	Distal	positive	positive	positive	negative	Male	70	24.66	27.05	+	26.85	+	27.03	+	+	/	/	/
/	/	/	/	/	/	/	/	/	positive	positive	negative	negative	Male	63	27.02	32	+	30.51	+	30.86	+	+	/	/	/
/		/	/	/	/	/	/	Distal					Male	70	32.07	/	-	/	-	/	-	-	/	/	/
IV	Poor	/	4.4	Adenocarcinoma	/	/	M1	Proximal					Male	75	27.48	33.48	+	32.94	+	31.74	+	+	+	+	+
IV	/	/	/	/	1	/	M1	Proximal					Male	69	27.59	/	-	31.94	+	/	-	+	-	+	-
IV	Medium	/	/	Adenocarcinoma	1	/	M1	Proximal					Female	57	31.8678	39.036	-	/	-	/	-	-	-	-	-
/	Poor	/	/	Adenocarcinoma	/	/	/	Proximal					Female	48	30.5789	30.8089	+	34.5776	+	30.2565	+	+	+	+	+
IV	Poor	/	/	Adenocarcinoma	/	/	M1	Proximal					Male	56	26.8377	28.8804	+	31.2455	+	28.9082	+	+	+	+	+
I	Medium		/	Adenocarcinoma	/	FALSE	M0	Distal					Male	68	25.92	30.51	+	30.71	+	29.42	+	+	/	/	/
II	Poor		4.5	Mucinous adenocarcinoma	1	FALSE	M0	Distal					Male	57	30.7354	31.3186	+	31.4905	+	31.1547	+	+	+	+	+
III	Poor		3	Adenocarcinoma	1	FALSE	M0	Distal					Male	48	30.5571	35.2883	+	36.5631	+	32.8912	+	+	+	+	+
II			7.5	Adenocarcinoma	1	FALSE	M0	Distal					Male	70	21.4118	25.3941	+	26.841	+	24.5404	+	+	+	+	+
III			3	Adenocarcinoma	1	FALSE	M0	Distal					Male	64	30.2394	31.5916	+	33.9666	+	31.0577	+	+	+	+	+
IV	Poor		5	Adenocarcinoma	1	FALSE	M1	Distal					Male	60	25.7684	32.2269	+	34.2163	+	30.4446	+	+	+	+	+
III	Poor		5	Adenocarcinoma	1	FALSE	M0	Distal	positive	positive	negative	negative	Female	69	29.9032	32.4065	+	/	-	32.5243	+	+	/	/	/
II			/	/	/	FALSE	M0	Distal					Male	67	26.0935	32.478	+	29.4186	+	28.2249	+	+	+	+	+
II	Poor		5	Adenocarcinoma	1	FALSE	M0	Distal					Male	66	31.2799	/	-	38.0292	-	32.0576	+	+	-	-	+
III			3	Adenocarcinoma	1	FALSE	M0	Distal					Male	63	26.555	31.3312	+	31.5919	+	29.8726	+	+	+	+	+
III			3.5	Adenocarcinoma	1	FALSE	M0	Distal					Male	55	28.7149	29.9624	+	32.5192	+	30.6773	+	+	+	+	+
III			/	Adenocarcinoma	/	FALSE	M0	Distal					Male	44	31.61	31.97	+	32.95	+	32.72	+	+	/	/	/
III			/	Adenocarcinoma	/	FALSE	M0	Distal					Male	53	23.91	31.03	+	29.6	+	30.25	+	+	/	/	/
III			/	Adenocarcinoma	/	FALSE	M0	Distal					Male	64	29.67	32.93	+	/	-	30.97	+	+	/	/	/
III	Medium		/	Adenocarcinoma	/	FALSE	M0	Distal					Male	52	25.43	/	-	30.12	+	/	-	+	/	/	/
IV			/	Adenocarcinoma	1	FALSE	M1	Distal					Male	50	22.4051	24.7333	+	25.6099	+	24.1425	+	+	+	+	+
II			/	Adenocarcinoma	/	FALSE	M0	Distal					Female	59	22.3388	25.9268	+	28.6436	+	24.7415	+	+	+	+	+
II	Poor	T4	4	Adenocarcinoma	1	FALSE	M0	Distal	positive	positive	negative	negative	Male	62	25.9219	27.9394	+	28.5944	+	28.0535	+	+	/	/	/
III		T4	4	Adenocarcinoma	1	FALSE	M0	Distal	positive	negative	negative	negative	Male	62	30.13	33.36	+	35.44	+	32.23	+	+	/	/	/
III			1.5	/	1	FALSE	M0	Distal					Female	45	28.6974	30.0671	+	33.7874	+	30.0172	+	+	+	+	+
I	/		/	/	/	FALSE	M0	Distal					Male	66	29.63	31.71	+	33.07	+	30.97	+	+	/	/	/
I			0.8	/	1	FALSE	M0	Distal					Male	69	28.99	32.26	+	34.2	+	30.76	+	+	+	+	+
/		Tis	1.8	Adenocarcinoma	1	N0	M0	Distal	negative	positive	negative	negative	Female	56	30.42	/	-	/	-	/	-	-	/	/	/
/	/	/	/	/	/	/	/	Distal					Female	49	25.65	35.33	+	28.9	+	27.77	+	+	/	/	/
/	/	/	/	/	/	/	/	Distal					Female	75	31.63	30.89	+	32.63	+	30.94	+	+	/	/	/
III	/	/	/	/	1	N1	M0	Distal					Male	53	29.22	/	-	36.94	+	34.41	+	+	-	+	+
/	Medium	/	/	Adenocarcinoma	/	/	/	Distal					Male	65	25.8	30.22	+	30.54	+	29.43	+	+	/	/	/
III			/	Adenocarcinoma	/	FALSE	M0	Distal					Female	35	29.7	31.64	+	33.1	+	31.92	+	+	/	/	/
/		/	/	/	1	/	M0	Distal					Female	73	32.1209	32.5792	+	29.6811	+	30.2865	+	+	+	+	+
II			/	Adenocarcinoma	/	FALSE	M0	Distal					Male	70	30.81	33.41	+	35.53	+	33.19	+	+	/	/	/
I	Medium		5.5	Adenocarcinoma	1	FALSE	M0	Distal	negative	negative	negative	negative	Female	73	29.48	29.58	+	27.74	+	28.26	+	+	/	/	/
I			/	/	/	FALSE	M0	Distal	positive	negative	positive	negative	Male	48	27.81	32.65	+	33.07	+	30.57	+	+	/	/	/
I			/	Adenocarcinoma	/	FALSE	M0	Distal					Female	74	27.91	30.74	+	32.49	+	30.15	+	+	/	/	/
I			/	Adenocarcinoma	/	FALSE	M0	Distal					Female	64	29.56	34.02	+	33.21	+	31.46	+	+	/	/	/
I			1	Adenocarcinoma	1	FALSE	M0	Distal					Female	64	30.8201	32.3992	+	34.7772	+	31.2448	+	+	+	+	+
I	Medium		2	Adenocarcinoma	1	N0	M0	Distal					Male	52	25.4144	31.1454	+	31.9174	+	29.2268	+	+	+	+	+
III	/		/	/	/	FALSE	M0	Distal	negative	negative	negative	negative	Male	65	27.49	32.13	+	34.32	+	31.07	+	+	/	/	/
I	Medium		2.8	Adenocarcinoma	1	FALSE	M0	Distal	positive	negative	negative	negative	Male	62	26.7	/	-	30.7	+	31.21	+	+	/	/	/
III			1.2	Adenocarcinoma	1	FALSE	M0	Distal	negative	negative	negative	negative	Female	55	28.52	32.42	+	31.66	+	30.98	+	+	/	/	/
III	Poor		/	Mucinous adenocarcinoma	/	FALSE	M0	Distal					Male	75	31.1	33.46	+	41.25	-	31.52	+	+	/	/	/
I	Poor		/	Adenocarcinoma	/	FALSE	M0	Distal					Male	55	24.81	30.01	+	30.57	+	28.93	+	+	/	/	/
I			/	Adenocarcinoma	/	N0	M0	Distal					Male	67	21.94	36.07	+	27.87	+	26.1	+	+	/	/	/
I	/	/	/	Adenocarcinoma	1	FALSE	M0	Distal	negative	negative	negative	negative	Female	67	27.6582	32.1669	+	29.0755	+	30.1948	+	+	/	/	/
I			3	Adenocarcinoma	1	FALSE	M0	Distal	positive	negative	negative	negative	Female	47	28.72	31.48	+	35.57	+	32.29	+	+	/	/	/
IV	/	/	5	Adenocarcinoma	1	/	M1	Distal	positive	positive	negative	negative	Male	66	25.22	28.22	+	25.23	+	25.83	+	+	/	/	/
I			/	/	/	FALSE	M0	Distal	negative	negative	negative	negative	Male	67	25.71	/	-	29.99	+	30.14	+	+	/	/	/
I	Medium		3.5	Adenocarcinoma	1	FALSE	MO	Distal	positive	negative	negative	negative	Male	56	25.54	36.48	+	/	-	33.62	+	+	/	/	/
I	Medium		5.5	Adenocarcinoma	1	FALSE	MO	Distal	negative	negative	negative	negative	Male	55	26.63	30.79	+	33.33	+	30.48	+	+	/	/	/
I	Medium		/	Adenocarcinoma	1	FALSE	M0	Distal	positive	negative	negative	negative	Male	50	25.17	/	-	31.45	+	29.32	+	+	/	/	/
I			/	Adenocarcinoma	/	FALSE	M0	Distal					Male	73	24.92	29.43	+	30.18	+	28.57	+	+	/	/	/
I			/	Mucinous adenocarcinoma	/	FALSE	M0	Distal					Male	57	28.6	30.14	+	30.69	+	29.21	+	+	/	/	/
I	Medium		/	Adenocarcinoma	/	FALSE	M0	Distal					Male	66	29.57	32	+	33.63	+	30.88	+	+	/	/	/
I	Medium		2.3	Adenocarcinoma	1	FALSE	M0	Distal					Male	62	32.9697	32.8243	+	41.853	-	35.3539	+	+	+	-	+
I	Medium	T1	4	Adenocarcinoma	1	FALSE	M0	Distal					Male	71	27.6326	32.1155	+	34.6613	+	30.2786	+	+	+	+	+
I			6	Adenocarcinoma	1	FALSE	M0	Distal					Male	64	28.9097	30.0405	+	32.2649	+	29.6578	+	+	+	+	+
I			/	Adenocarcinoma	1	FALSE	M0	Distal					Male	70	33.844	33.5057	+	34.7645	+	34.0231	+	+	+	+	+
I	Poor		3.5	Adenocarcinoma	1	FALSE	M0	Distal					Female	58	31.1585	33.6298	+	35.77	+	32.8276	+	+	+	+	+
III	Medium		4	Adenocarcinoma	1	FALSE	M0	Distal	positive	positive	negative	negative	Male	57	23.52	/	-	31.26	+	29.8	+	+	/	/	/
III			/	Mucinous adenocarcinoma	/	FALSE	M0	Distal					Male	73	30.95	33.7	+	/	-	31.5	+	+	/	/	/
III	Medium		/	Adenocarcinoma	/	FALSE	M0	Distal					Male	57	25.98	30.94	+	30.84	+	29.71	+	+	/	/	/
III	/		/	Adenocarcinoma	/	FALSE	M0	Distal					Male	63	28.95	39	-	39	-	39	-	-	/	/	/
I			4	Mucinous adenocarcinoma	1	FALSE	M0	Distal					Male	67	25.7011	38.5776	-	29.7243	+	26.9147	+	+	-	+	+
II		T3	6	Adenocarcinoma	1	FALSE	M0	Distal					Male	54	23.1518	28.0923	+	28.6315	+	26.4967	-	+	+	+	-
II	Medium	/	/	Adenocarcinoma	1	FALSE	M0	Distal					Male	60	23.8092	33.7542	+	34.8608	+	29.6598	+	+	+	+	+
IV	/	/	/	Adenocarcinoma	1	FALSE	M1	Distal					Male	56	31.1402	31.6222	+	34.5476	+	31.8349	+	+	+	+	+
III	Medium	T2	2.5	Adenocarcinoma	1	FALSE	M0	Distal	positive	negative	negative	negative	Male	37	30.47	34.22	+	31.59	+	32.11	+	+	/	/	/
III	/		/	Adenocarcinoma	/	FALSE	M0	Distal					Male	52	28.24	/	-	33.15	+	41.24	-	+	/	/	/
III	/		/	/	/	FALSE	M0	Distal					Male	70	22.13	32.55	+	28.41	+	27.28	+	+	/	/	/
III			/	Adenocarcinoma	/	FALSE	M0	Distal					Male	54	28.97	33.91	+	33.57	+	32.95	+	+	/	/	/
IV	/	T4	/	Adenocarcinoma	1	/	M1	Distal	positive	negative	negative	negative	Female	54	29.97	25.62	+	28.79	+	26.56	+	+	/	/	/
II		T4	/	Adenocarcinoma	1		M0	Distal	negative	positive	negative	negative	Male	73	31.55	41.19	-	34.25	+	32.3	+	+	/	/	/
II	Poor	T4	3	Mucinous adenocarcinoma	1		M0	Distal	positive	negative	negative	negative	Female	52	28.2134	32.9249	+	32.2599	+	31.2429	+	+	/	/	/
II	Poor	T4	5	Adenocarcinoma	1		M0	Distal	positive	negative	negative	negative	Male	72	26.58	27.66	+	29.5	+	31.26	+	+	/	/	/
II		T4	4	Adenocarcinoma	1		M0	Distal	positive	positive	negative	negative	Male	65	26.28	33.14	+	32.86	+	32.74	+	+	/	/	/
II		T4	4	Adenocarcinoma	1		M0	Distal	positive	positive	negative	negative	Female	74	25.12	30.1	+	30.26	+	28.82	+	+	/	/	/
II	/	/	/	/	/	/	M0	Distal	positive	positive	negative	negative	Male	70	26.71	31.02	+	33.02	+	30.2	+	+	/	/	/
II		T4	6	Adenocarcinoma	1	N0	M0	Distal	positive	positive	negative	negative	Male	70	23.77	/	-	/	-	31.41	+	+	/	/	/
II			3	Adenocarcinoma	1		M0	Distal	positive	negative	positive	negative	Female	66	28.84	31.1	+	34.9	+	31.14	+	+	/	/	/
II			7	Adenocarcinoma	1		M0	Distal	negative	negative	negative	negative	Male	70	23.9	34.54	+	32.6	+	30.25	+	+	/	/	/
III			/	Adenocarcinoma	/		M0	Distal					Male	68	28.46	35.16	+	32.89	+	32.08	+	+	/	/	/
IV	Poor	T4	6	Adenocarcinoma	2		M1	Distal	positive	positive	negative	negative	Male	67	23.1	/	-	27.2	+	27.79	+	+	/	/	/
II	Medium	T4	6	Adenocarcinoma	1		M0	Distal	positive	negative	negative	negative	Male	54	33.53	/	-	/	-	41.78	-	-	/	/	/
II			/	Adenocarcinoma	/		M0	Distal					Male	57	25.06	30.74	+	30.57	+	29.54	+	+	/	/	/
II			/	Adenocarcinoma	/		M0	Distal					Male	52	24.6	29.65	+	30.08	+	28.82	+	+	/	/	/
II			/	Adenocarcinoma	/		M0	Distal					Male	69	24.8	29.71	+	30.28	+	28.79	+	+	/	/	/
II			/	Adenocarcinoma	/		M0	Distal					Male	45	25.58	30.58	+	30.42	+	29.37	+	+	/	/	/
II			/	Adenocarcinoma	/		M0	Distal					Female	66	29.96	/	-	/	-	/	-	-	/	/	/
II			/	Adenocarcinoma	/		M0	Distal					Female	55	26.71	31	+	28.97	+	29.24	+	+	/	/	/
II			/	Adenocarcinoma	/		M0	Distal					Male	59	28.35	30.58	+	31.76	+	29.68	+	+	/	/	/
I		T2	4	Adenocarcinoma	1		M0	Distal					Female	57	27.767	29.668	+	32.0246	+	29.682	+	+	+	+	+
II	Poor		3	Adenocarcinoma	1		M0	Distal					Female	64	29.5306	29.7649	+	32.1692	+	30.1008	+	+	+	+	+
II			/	Adenocarcinoma	1		M0	Distal					Male	47	23.6999	30.9346	+	30.5366	+	27.9744	+	+	+	+	+
II		T3	/	Mucinous adenocarcinoma	1		M0	Distal					Male	67	30.6584	31.356	+	37.601	+	31.4702	+	+	+	+	+
II		/	/	Adenocarcinoma	1		M0	Distal					Female	62	21.54	/	-	33.5006	+	31.4404	+	+	-	+	+
I	Medium	T2	4	Adenocarcinoma	1		M0	Distal					Male	56	29.2356	34.7523	+	37.3192	-	30.6865	+	+	+	-	+
II			5.5	Adenocarcinoma	1		M0	Distal					Male	70	24.7169	28.6019	+	29.9816	+	28.4324	+	+	+	+	+
II	Medium		2	Adenocarcinoma	1		M0	Distal					Male	66	23.4782	35.2987	+	33.9181	+	30.6448	+	+	+	+	+
II			4.5	Adenocarcinoma	1		M0	Distal					Female	71	31.3833	31.6853	+	33.9184	+	31.7204	+	+	+	+	+
II			/	Adenocarcinoma	1		M0	Distal					Male	60	29.4947	30.3272	+	28.6622	+	29.364	+	+	+	+	+
II	Poor		5	Mucinous adenocarcinoma	1		M0	Distal					Male	65	24.6731	31.8112	+	29.8475	+	28.4499	+	+	+	+	+
II			7.5	Adenocarcinoma	1		M0	Distal					Female	51	28.6329	30.2897	+	31.4225	+	31.1939	+	+	+	+	+
II			8	Adenocarcinoma	1		M0	Distal					Male	66	29.5607	36.1733	+	36.3815	+	/	-	+	+	+	-
III	Poor	T4	4	Adenocarcinoma	1		M0	Distal	positive	negative	negative	negative	Male	70	29.62	32.46	+	33.47	+	31	+	+	/	/	/
III			/	Adenocarcinoma	/		M0	Distal					Male	71	25.16	33.09	+	29.87	+	28.15	+	+	/	/	/
III			/	Adenocarcinoma	/		M0	Distal					Male	55	25.78	30.42	+	30.23	+	29.29	+	+	/	/	/
III			/	Adenocarcinoma	/		M0	Distal					Male	73	24.86	28.72	+	29.63	+	27.7	+	+	/	/	/
III			5	Adenocarcinoma	1		M0	Distal					Male	53	27.5036	30.2767	+	32.4769	+	29.4573	+	+	+	+	+
III			4.5	Adenocarcinoma	1		M0	Distal					Female	66	25.7341	34.0044	+	31.1203	+	29.4572	+	+	+	+	+
III	Medium	T4	6	Adenocarcinoma	1		M0	Distal	negative	negative	negative	negative	Male	67	27.7561	31.8011	+	31.7167	+	29.7533	+	+	/	/	/
III			/	Mucinous adenocarcinoma	/		M0	Distal					Male	70	30.7	31.72	+	32.86	+	31.89	+	+	/	/	/
III			/	Adenocarcinoma	/		M0	Distal					Male	66	29.18	27.79	+	28.8	+	32.39	+	+	/	/	/
IV			6.5	Adenocarcinoma	1		M1	Distal					Male	70	27.7864	28.2906	+	30.4606	+	28.9719	+	+	+	+	+
II	Medium		2.7	Adenocarcinoma	1		M0	Distal					Male	56	33.6579	/	-	/	-	/	-	-	+	+	+
IV			4	Adenocarcinoma	1		M1	Distal					Female	61	28.9381	34.4282	+	30.9859	+	29.8195	+	+	+	+	+
IV	Poor		4.5	Adenocarcinoma	1		M1	Distal					Male	65	24.2073	/	-	30.7934	+	31.0119	+	+	-	+	+
III			5	Mucinous adenocarcinoma	1		M0	Distal					Female	65	27.6001	38.3624	+	32.122	+	31.0055	+	+	+	+	+
III			3	Adenocarcinoma	1		M0	Distal					Male	66	27.2984	29.7886	+	33.3663	+	29.4466	+	+	+	+	+
IV	Poor		4	Adenocarcinoma	1		M1	Distal					Male	44	23.6514	28.7466	+	29.984	+	27.8774	+	+	+	+	+
III	Poor	T4	3.5	Adenocarcinoma	1		M0	Distal	positive	positive	negative	negative	Female	73	30.34	32.05	+	/	-	/	-	+	/	/	/
III	Medium	T4	3.6	Adenocarcinoma	1		M0	Distal	positive	positive	positive	negative	Female	67	28.79	32.2	+	31.88	+	30.01	+	+	/	/	/
III	Medium		5	Adenocarcinoma	1		M0	Distal	positive	negative	negative	negative	Female	58	30.02	33.44	+	32.82	+	31.1	+	+	/	/	/
III	Medium		6	Adenocarcinoma	3		M0	Distal	positive	positive	positive	negative	Male	40	27.44	30.28	+	32.81	+	30	+	+	/	/	/
III			/	Adenocarcinoma	/		M0	Distal					Female	58	23.4	28.5	+	29.52	+	27.97	+	+	/	/	/
III	Medium	/	/	Adenocarcinoma	1	N1	M0	Distal					Male	61	25.4025	35.6361	+	32.719	+	31.7308	+	+	+	+	+
III	/	/	/	Adenocarcinoma	/	/	M0	Distal					Male	67	25.45	29.59	+	29.94	+	28.87	+	+	/	/	/
III	Medium		4.5	Adenocarcinoma	1		M0	Distal					Female	64	25.7804	31.827	-	32.2659	+	29.9576	+	+	-	+	+
III	Poor		/	Mucinous adenocarcinoma	/		M0	Distal					Male	73	27.15	/	-	35.27	+	/	-	+	/	/	/
III	Poor		/	Adenocarcinoma	/		M0	Distal					Male	59	28.46	34.74	+	33.96	+	34.05	+	+	/	/	/
III			/	Adenocarcinoma	/		M0	Distal					Male	64	25.77	29.02	+	/	-	27.74	+	+	/	/	/
IV	Medium		5	Adenocarcinoma	1		M1	Distal					Male	52	22.634	31.4613	+	31.2591	+	28.7844	+	+	+	+	+
III			3.5	Adenocarcinoma	1		M0	Distal					Male	72	28.7304	29.5621	+	32.8299	+	29.3948	+	+	+	+	+
III			3	Adenocarcinoma	1		M0	Distal					Male	59	23.956	35.8941	+	29.2447	+	28.216	+	+	+	+	+
III			3.5	Adenocarcinoma	1		M0	Distal					Male	74	22.7975	30.8949	+	31.8241	+	29.0931	+	+	+	+	+
III	Poor		3	Adenocarcinoma	1		M0	Distal					Female	48	23.7857	29.6397	+	28.9098	+	28.4091	+	+	+	+	+
III			6.5	Adenocarcinoma	1		M0	Distal	positive	negative	negative	negative	Male	53	28.83	/	-	36.16	+	32.29	+	+	/	/	/
III	Poor		/	Adenocarcinoma	/		M0	Distal					Male	67	27.8	31.92	+	32.37	+	30.72	+	+	/	/	/
III	Poor		3	Adenocarcinoma	1		M0	Distal					Male	63	21.3617	25.3667	+	26.8712	+	24.6971	+	+	+	+	+
III			5.5	Mucinous adenocarcinoma	1		M0	Distal					Male	54	29.9327	32.8229	+	36.7747	+	33.0149	+	+	+	+	+
III	Poor		4	Mucinous adenocarcinoma	2		M0	Distal					Male	57	36.0561	/	-	/	-	/	-	-	-	-	-
III	Poor		3	Mucinous adenocarcinoma	1		M0	Distal					Male	65	33.3733	30.1298	+	33.8567	+	31.6815	+	+	+	+	+
IV	/		/	Adenocarcinoma	/		M1	Distal					Female	34	22.1	27.38	+	27.99	+	27.9	+	+	/	/	/
IV			6	Adenocarcinoma	1		M1	Distal					Female	63	23.6049	24.8925	+	34.558	+	25.7866	+	+	+	+	+
III		T4	6.5	Adenocarcinoma	1		M0	Distal					Male	61	25.1378	33.5079	+	31.8839	+	30.8227	+	+	+	+	+
III			3	Adenocarcinoma	1		M0	Distal					Female	58	24.29	/	-	30.04	+	28.94	+	+	/	/	/
III			5	Adenocarcinoma	1		M0	Distal	negative	negative	negative	negative	Female	43	26.86	/	-	31.51	+	29.9	+	+	/	/	/
III			/	Adenocarcinoma	/		M0	Distal					Male	71	27.61	32.93	+	33.25	+	39.42	-	+	/	/	/
III	/		/	Adenocarcinoma	2		M0	Distal					Male	67	30.17	30.16	+	29.59	+	30.48	+	+	/	/	/
III	Medium		5	Mucinous adenocarcinoma	1		M0	Distal					Female	52	33.0009	27.9548	+	28.5126	+	32.2203	+	+
III			3.5	Adenocarcinoma	1		M0	Distal					Female	69	33.1843	34.9349	+	35.894	+	34.1693	+	+	+	+	+
III	Medium		3.5	Adenocarcinoma	1		M0	Distal					Female	63	28.3704	32.9368	+	31.3205	+	30.8234	+	+	+	+	+
III	Poor		3	Adenocarcinoma	1		M0	Distal					Male	71	33.2235	32.9051	+	34.3504	+	32.0288	+	+	+	+	+
IV			5	Mucinous adenocarcinoma	1		M1	Distal					Male	49	28.005	33.5366	+	34.6314	+	31.1739	+	+	+	+	+
III	Medium		/	Adenocarcinoma	/	FALSE	M0	Distal					Male	75	29.29	33.83	+	33.97	+	31.25	+	+	/	/	/
II	Medium		4.5	Adenocarcinoma	1	FALSE	M0	Distal					Female	61	23.5277	31.8514	+	30.2848	+	28.3719	+	+	+	+	+
II	Poor		3	Adenocarcinoma	1	FALSE	M0	Distal					Female	60	29.598	/	-	35.9499	+	31.9086	+	+	-	+	+
II			2.5	Adenocarcinoma	1	FALSE	M0	Distal					Male	73	26.8659	31.663	+	31.6258	+	30.4898	+	+	+	+	+
II			/	Adenocarcinoma	/	FALSE	M0	Distal					Female	67	27.88	34.04	+	33.46	+	31.29	+	+	/	/	/
II	Poor		/	Adenocarcinoma	/	FALSE	M0	Distal					Female	65	27.9	30.12	+	29.94	+	29.32	+	+	/	/	/
II	Medium		6.5	Adenocarcinoma	1	FALSE	M0	Distal					Male	71	24.3133	29.7006	+	31.8374	+	27.6621	+	+	+	+	+
II	Medium		/	/	/	FALSE	M0	Distal	positive	negative	negative	negative	Male	65	30.53	33.6	+	35.2	+	31.39	+	+	/	/	/
II			4.8	Adenocarcinoma	1	FALSE	M0	Distal					Male	72	26.6154	31.0385	+	32.2678	+	29.7974	+	+	+	+	+
II	Medium		4.5	Adenocarcinoma	1	FALSE	M0	Distal					Male	52	24.451	26.3369	+	25.7249	+	25.8881	+	+	+	+	+
II	Medium		/	Adenocarcinoma	1	FALSE	M0	Distal					Male	65	29.067	/	-	29.2764	+	29.6141	+	+	-	+	+
III			4.5	Adenocarcinoma	1		M0	Distal					Female	68	27.1897	31.8855	+	31.5008	+	30.0795	+	+	+	+	+
III			4	Adenocarcinoma	1		M0	Distal					Female	51	26.2591	31.059	+	32.6788	+	29.6402	+	+	+	+	+
III	/		6	Mucinous adenocarcinoma	1	N1	M0	Distal	positive	negative	negative	positive	Female	64	30.82	/	-	34.23	+	42.36	-	+	/	/	/
II	Medium		5	Adenocarcinoma	1		M0	Distal	positive	negative	negative	negative	Female	72	23	27.49	+	28.48	+	26.79	+	+	/	/	/
II			5	Adenocarcinoma	1		M0	Distal	positive	negative	negative	negative	Male	61	29.66	/	-	36.37	-	/	-	-	/	/	/
III			4.5	Adenocarcinoma	1		M0	Distal	positive	positive	negative	negative	Female	57	31.6419	/	-	35.5719	+	36.0133	+	+	/	/	/
IV	Medium		5	Adenocarcinoma	1		M1	Distal	positive	positive	negative	negative	Male	70	22.3462	25.6435	+	28.1801	+	28.0907	+	+	/	/	/
IV	Medium	T3	5	Adenocarcinoma	1		M1	Distal	positive	negative	negative	negative	Female	66	22.6213	24.9203	+	26.4244	+	26.0464	+	+	/	/	/
III			7	Adenocarcinoma	1		M0	Distal	negative	positive	positive	negative	Male	73	27.63	31.03	+	27.89	+	30	+	+	/	/	/
III	Medium		4	Mucinous adenocarcinoma	1		M0	Distal	positive	negative	negative	negative	Male	70	23.93	/	-	/	-	28.16	+	+	/	/	/
III			4.5	Mucinous adenocarcinoma	2		M0	Distal	positive	negative	negative	negative	Male	55	26.91	35.46	+	29.43	+	30.28	+	+	/	/	/
III	Poor		4.5	Adenocarcinoma	1		M0	Distal	positive	positive	negative	negative	Male	57	28.1842	31.7837	+	26.7348	+	30.4653	+	+	/	/	/
III			/	/	/		M0	Distal					Male	55	24.09	32.09	+	29.4	+	28.21	+	+	/	/	/
III			/	Adenocarcinoma	/		M0	Distal					Female	74	30.09	44.44	-	36.62	+	/	-	+	/	/	/
III	/		8	Mucinous adenocarcinoma	1		M0	Distal	positive	positive	negative	negative	Female	45	27.421	31.23	+	30.78	+	30.176	+	+	/	/	/
III			4.5	Adenocarcinoma	1		M0	Distal	positive	negative	negative	negative	Female	69	27.8388	31.9949	+	33.4961	+	31.6986	+	+	/	/	/
III	/		/	Adenocarcinoma	1		M0	Distal					Male	51	33.5971	32.9725	+	32.8397	+	31.6569	+	+	+	+	+
III			/	Adenocarcinoma	1		M0	Distal					Female	47	30.4548	31.0567	+	26.9158	+	31.197	+	+
III			/	Adenocarcinoma	/		M0	Distal					Male	50	25.31	30.67	+	30.52	+	29.38	+	+	/	/	/
IV	Medium	/	/	Adenocarcinoma	1		M1	Distal					Male	54	23.1871	32.1788	+	31.9581	+	29.092	+	+	+	+	+
IV	/	/	/	Adenocarcinoma	1	/	M1	Distal	positive	negative	negative	negative	Male	56	24.6	32.47	+	28.54	+	27.32	+	+	/	/	/
/	/	/	/	/	/	/	/	Distal	negative	positive	positive	negative	Female	74	28.07	/	-	34.37	+	33.2	+	+	/	/	/
I	Medium	T2	5.5	Adenocarcinoma	1	N0	M0	Distal	positive	negative	negative	negative	Male	71	28.89	32.62	+	35.31	+	31.46	+	+	/	/	/
/	/	/	/	/	/	/	/	Distal	positive	positive	negative	negative	Male	59	29.78	32.88	+	40.89	-	32.29	+	+	/	/	/
/		/	/	Mucinous adenocarcinoma	/	/	/	Distal					Female	60	22.84	28.23	+	28.46	+	27.43	+	+	/	/	/
/	/	/	/	/	1	/	/	Distal					Male	63	30.9219	/	-	32.4313	+	32.6972	+	+
IV		/	/	Adenocarcinoma	1	/	M1	Distal					Female	71	23.7688	30.2436	+	29.3438	+	27.1212	+	+	+	+	+
/	Medium	/	/	Adenocarcinoma	1	/	M0	Distal					Male	50	30.7956	33.1079	+	36.4529	+	32.6116	+	+	+	+
IV	/	/	/	Adenocarcinoma	1	/	M1	Distal					Female	71	30.284	32.1782	+	40.754	-	32.7001	+	+	+	-	+
/		/	/	Adenocarcinoma	/	/	/	Distal					Male	45	29.9995	34.7367	+	34.9302	+	31.328	+	+	+	+	+
/		/	/	Adenocarcinoma	/	/	M0	Distal					Male	63	33.626	34.1661	+	/	-	35.0091	+	+	+	-	+
/	Medium	/	/	Adenocarcinoma	/	/	M0	Distal					Male	54	33.4664	34.9273	+	34.989	+	32.8757	+	+	+	+	+
/		/	/	Adenocarcinoma	/	/	M0	Distal					Female	68	28.3652	31.3757	+	32.5756	+	30.5791	+	+	+	+	+
/	/	/	/	/	/	/	/	Distal					Female	65	25.7961	38.7491	-	29.6307	+	29.0963	+	+	-	-	+
/		/	/	Adenocarcinoma	/	/	/	Distal					Male	72	30.7634	34.2083	+	36.3923	+	35.9447	+	+	+	+	+
/	/	/	/	/	/	/	/	Distal					Male	75	27.9904	31.4402	+	23.3465	+	27.0539	+	+	+	+	+
III	Medium		/	/	/		M0	Distal	positive	negative	negative	negative	Female	60	21.34	/	-	29.98	+	29.65	+	+	/	/	/
II	Medium		6	Adenocarcinoma	1		M0	Distal					Female	54	24.1566	28.1262	+	28.7251	+	27.7609	+	+	+	+	+
II	Medium		3.4	Adenocarcinoma	1		M0	Distal					Female	73	23.5199	43.836	-	30.8455	+	26.7156	+	+	+	+	+
III	/	/	/	/	1	N1	M0	Distal					Male	38	28.55	/	-	/	-	/	-	-	-	-	-
I	/		2.5	/	1	N0	M0	Distal					Male	68	28.87	33.45	+	32.93	+	31.19	+	+	+	+	+
I	/		/	/	1	N0	M0	Distal					Male	67	29.32	32.78	+	34.29	+	30.74	+	+	+	+	+
I			3	Adenocarcinoma	/	N0	M0	Distal					Male	57	29.32	34.27	+	32.53	+	31.09	+	+	+	+	+
I	Medium		1.5	Adenocarcinoma	/	N0	M0	Distal					Female	68	33.25	/	-	/	-	/	-	-	-	-	-
I			4	Adenocarcinoma	/	N0	M0	Distal					Male	70	24.21	25.43	+	26.56	+	25.98	+	+	+	+	+
I			3	Adenocarcinoma	/	N0	M0	Distal					Male	54	28.05	32.26	+	30.84	+	30.9	+	+	+	+	+
I	Poor		5	Adenocarcinoma	/		M0	Distal					Male	65	25.83	33.49	+	32.49	+	30.4	+	+	+	+	+
I	/		/	Adenocarcinoma	/		M0	Distal					Female	53	30.84	32.87	+	32.59	+	31.92	+	+	+	+	+
I			2	Adenocarcinoma	/		M0	Distal					Female	43	22.53	32.4	+	29.46	+	29.19	+	+	+	+	+
I			6.5	Adenocarcinoma	/		M0	Distal					Female	54	26.81	30.54	+	31.43	+	29.82	+	+	+	+	+
II	/		/	/	1		M0	Distal					Male	73	28.63	34.2	+	32.38	+	31.9	+	+	+	+	+
II	/		/	/	1	/	M0	Distal					Male	66	29.16	31.17	+	32.48	+	33.28	+	+	+	+	+
III	Medium		6.5	Adenocarcinoma	/		M0	Distal					Female	59	30.7	/	-	34.13	+	36.56	+	+	-	+	+
III	/	/	2	/	1	/	M0	Distal					Female	58	27.88	/	-	34.22	+	33.18	+	+	-	+	+
III		/	2.5	Adenocarcinoma	/	/	M0	Distal					Male	68	24.39	27.11	+	33.91	+	24.47	+	+	+	+	+
III		/	2	Adenocarcinoma	/	/	M0	Distal					Male	61	28.85	34.32	+	33.25	+	32.38	+	+	+	+	+
III	/	/	/	/	1	/	M0	Distal					Male	75	29.75	36.04	+	34.11	+	31.4	+	+	+	+	+
II			4	Adenocarcinoma	/		M0	Distal					Female	55	28.97	/	-	31.21	+	30.5	+	+	-	+	+
III			4	Adenocarcinoma	/		M0	Distal					Male	58	29.81	35.02	+	33.37	+	33.02	+	+	+	+	+
II			5.5	Adenocarcinoma	/	N0	M0	Distal					Male	68	27.95	31.89	+	33	+	30.17	+	+	+	+	+
II	Medium		5	Adenocarcinoma	/	N0	M0	Distal					Male	61	21.12	25.94	+	25.95	+	26.27	+	+	+	+	+
III	Poor		4	Adenocarcinoma	/		M0	Distal					Female	59	24.8	27.11	+	27.49	+	26.09	+	+	+	+	+
III	Poor		2	Mucinous adenocarcinoma	/		M0	Distal					Male	55	30.33	41.37	-	35.27	+	32.36	+	+	-	+	+
II			3	Mucinous adenocarcinoma	/	N0	M0	Distal					Female	68	29.96	32.32	+	31.32	+	30.57	+	+	+	+	+
II			4	Adenocarcinoma	/	N0	M0	Distal					Male	75	29.46	32.96	+	36	+	30.9	+	+	+	+	+
III			5.9	Adenocarcinoma	/		M0	Distal					Male	50	23.58	/	-	29.42	+	28.27	+	+	-	+	+
III	Poor		2.5	Adenocarcinoma	/	N2	M0	Distal					Male	48	28.1	/	-	29.2	+	27.92	+	+	-	+	+
II			6	Adenocarcinoma	/	N0	M0	Distal					Male	55	30.49	33.28	+	32.87	+	32.5	+	+	+	+	+
III	Poor		5	Mucinous adenocarcinoma	/		M0	Distal					Male	63	25	30.73	+	29.37	+	28.64	+	+	+	+	+
/	/	/	/	Adenocarcinoma	2	/	/	Proximal					Male	73	30.9655	32.8056	+	/	-	32.1956	+	+	+	-	+
IV	Medium	T3	5	Adenocarcinoma	1	N1	M1	Distal	positive	positive	positive	negative	Female	65	28.95	/	-	34.98	+	34.33	+	+	/	/	/
III	Poor		4.3	Adenocarcinoma	1		M0	Distal	positive	negative	positive	negative	Male	65	26.98	27.82	+	30.94	+	28.58	+	+	/	/	/
III	Medium	T3	/	Adenocarcinoma	/	N1	M0	Proximal					Female	68	24.95	30.43	+	30.56	+	29.51	+	+	/	/	/
IV		/	4	Adenocarcinoma	/	/	M1	Distal					Male	44	26.26	34.15	+	33.27	+	30.82	+	+	+	+	+
II	Medium	T3	/	Adenocarcinoma	/	N0	M0	Proximal					Male	66	30.29	31.78	+	32.98	+	30.68	+	+	/	/	/
III	Medium	T4	/	Mucinous adenocarcinoma		N1	M0	Proximal					Male	72	30.33	/	-	/	-	/	-	-	/	/	/
IV	/	T3	/	/	1	N1	M1	Proximal					Male	65	29.25	33.33	+	31.65	+	31.65	+	+	+	+	+
II			6	Adenocarcinoma	1		M0	Distal					Female	55	25.5517	/	-	35.0785	+	31.047	+	+	-	+	+
III		T3	/	Adenocarcinoma	1	N1	M0	Distal					Male	72	29.0742	32.5045	+	34.5495	-	31.5553	+	+	-	-	-
II	Poor		5	Adenocarcinoma	1		M0	Distal					Male	59	31.648	32.3762	+	36.9985	-	32.6992	+	+	+	-	+
II			3.5	Adenocarcinoma	1		M0	Distal					Female	73	28.615	31.0912	+	32.9256	-	31.1088	+	+	+	+	+
II	Medium		4	Adenocarcinoma	1		M0	Distal					Female	71	28.9133	31.2147	+	34.5191	+	31.1191	+	+	+	+	+
IV	Poor	/	/	Adenocarcinoma	1	N0	M1	Distal					Male	67	31.2079	/	-	/	-	36.1745	+	+	+	03A065	进展期，高级别上皮内瘤变
III		T3	8	Adenocarcinoma	1	N1	M0	Distal	positive	negative	negative	negative	Male	63	25.64	28.43	+	30.47	+	29.08	+	+			/
I	/	Tis	1.5	/	1	N0	M0	Distal	negative	negative	negative	negative	Male	64	30.4366	33.0034	+	29.1621	+	34.3631	+	+			/

## Sheet: polyp
Polyp	size	villous	High grade Dysplasia	Location	SEX	Age	ACTB CT	SDC2 CT	SDC2	SFRP2 CT	SFRP2	TFPI2 CT	TFPI2	SDC2/SFRP2/TFPI2	阳性个数	SDC2	SFRP2	TFPI2
advanced adenom	1-2	No	No	Proximal	Female	58	30.83	/	-	/	-	/	-	-	0	/	/	/
advanced adenom	1-2	Yes	No	Proximal	Male	62	34.34	/	-	/	-	/	-	-	0	/	/	/
advanced adenom	/	No	Yes	Distal	Male	63	31.24	/	-	35.05	+	40.9	-	+	1	/	/	/
advanced adenom	/	No	Yes	Distal	Male	75	28.48	31	+	31.38	+	30.37	+	+	3	/	/	/
advanced adenom	/	No	Yes	Distal	Male	40	30.13	31.45	+	33	+	30.53	+	+	3	/	/	/
advanced adenom	1-2	Yes	No	Distal	Male	57	28.53	33.32	+	33.96	+	32.03	+	+	3	+	+	+
advanced adenom	＜1	Yes	No	Distal	Male	73	33.6805	/	-	/	-	/	-	-	0	-	-	-
advanced adenom	1-2	No	No	Distal	Male	57	30.27	31.75	+	33.54	+	30.69	+	+	3	/	/	/
advanced adenom	1-2	No	No	Distal	Female	58	31.42	30.88	+	32.4	+	30.26	+	+	3	/	/	/
advanced adenom	1-2	Yes	Yes	Distal	Male	35	31.64	/	-	/	-	/	-	-	0	-	-	-
advanced adenom	≥2	No	No	Distal	Male	61	27.11	/	-	/	-	/	-	-	0	/	/	/
advanced adenom	≥2	Yes	Yes	Distal	Male	67	30.8259	30.0093	+	32.9907	+	30.4471	+	+	3	+	+	+
advanced adenom	≥2	Yes	Yes	Distal	Male	52	28.7057	30.8405	+	33.9283	+	29.7431	+	+	3	+	+	+
advanced adenom	≥2	Yes	Yes	Distal	Male	54	30.8597	/	-	/	-	/	-	-	0	-	-	-
advanced adenom	≥2	Yes	Yes	Distal	Male	70	32.0218	30.3799	+	33.5968	+	30.8669	+	+	3	+	+	+
advanced adenom	/	Yes	Yes	Distal	Female	69	29.38	36.68	+	33.39	+	32.22	+	+	3	+	+	+
advanced adenom	≥2	Yes	Yes	Distal	Female	55	28.9831	/	-	/	-	/	-	-	0	-	-	-
advanced adenom	≥2	Yes	Yes	Distal	Female	69	30.1212	32.2668	+	37.7527	+	32.579	+	+	3	+	+	+
advanced adenom	≥2	Yes	Yes	Distal	Male	68	25	30.85	+	30.64	+	29.57	+	+	3	/	/	/
advanced adenom	≥2	Yes	Yes	Distal	Male	70	25.68	29.98	+	30.17	+	28.58	+	+	3	/	/	/
advanced adenom	≥2	Yes	Yes	Distal	Female	69	31.89	/	-	/	-	/	-	-	0	/	/	/
advanced adenom	＜1	Yes	Yes	Distal	Male	51	28.29	/	-	32.85	+	32.55	+	+	2	-	+	+
advanced adenom	/	Yes	No	Distal	Male	64	31.12	/	-	/	-	/	-	-	0	/	/	/
advanced adenom	/	Yes	Yes	Proximal	Male	67	26.65	29.06	+	29.94	+	29.08	+	+	3	/	/	/
advanced adenom	/	Yes	Yes	Distal	Male	58	28.78	32.67	+	37.11	-	31.44	+	+	2	/	/	/
advanced adenom	/	Yes	Yes	Distal	Female	56	34.04	35.06	+	/	-	36.17	+	+	2	/	/	/
advanced adenom	/	Yes	Yes	Distal	Male	66	31.4713	33.4113	+	29.2046	+	32.9853	+	+	3	/	/	/
advanced adenom	≥2	Yes	Yes	Distal	Male	71	28.99	34.32	+	32.68	+	30.69	+	+	3	+	+	+
advanced adenom	＜1	Yes	Yes	Proximal	Male	50	31.3448	/	-	36.6951	+	35.6188	+	+	2	-	+	+
advanced adenom	≥2	Yes	Yes	Proximal	Male	74	30.04	31.86	+	30.42	+	30.21	+	+	3	/	/	/
advanced adenom	≥2	Yes	No	Proximal	Male	63	28.72	34.55	+	32.27	+	31.67	+	+	3	+	+	+
advanced adenom	≥2	Yes	Yes	Proximal	Male	60	28.3238	29.9045	+	32.286	+	29.9482	+	+	3	+	+	+
advanced adenom	/	Yes	Yes	Proximal	Female	70	29.63	/	-	35.27	+	34.49	+	+	2	/	/	/
advanced adenom	/	Yes	Yes	Proximal	Male	57	29.18	28.57	+	28.37	+	29.09	+	+	3	/	/	/
advanced adenom	/	Yes	Yes	Distal	Male	69	29.12	30.28	+	24.65	+	29.88	+	+	3	/	/	/
advanced adenom	/	Yes	No	Proximal	Male	42	29.85	/	-	/	-	38.43	-	-	0	/	/	/
advanced adenom	≥2	No	Yes	Distal	Male	52	34.7291	/	-	/	-	/	-	-	0	-	-	-
advanced adenom	＜1	Yes	No	Distal	Male	71	29.18	34.2086	+	33.364	+	40.3937	-	+	2	+	+	+
advanced adenom	1-2	No	Yes	Distal	Male	64	29.4934	32.3115	+	33.7715	+	31.3673	+	+	3	+	+	+
advanced adenom	≥2	No	Yes	Distal	Male	68	30.1	/	-	/	-	/	-	-	0	/	/	/
advanced adenom	1-2	Yes	No	Distal	Male	46	30.98	/	-	/	-	/	-	-	0	/	/	/
advanced adenom	/	Yes	Yes	Distal	Male	60	25.63	33.36	+	33.34	+	30.27	+	+	3	/	/	/
advanced adenom	1-2	No	No	Distal	Male	63	29.43	/	-	/	-	/	-	-	0	-	-	-
advanced adenom	≥2	/	/	Proximal	Male	50	34.19	/	-	/	-	38.53	-	-	0	-	-	-
advanced adenom	≥2	No	No	/	Male	38	30.1	25.56	+	34.68	+	33.51	+	+	3	+	+	+
advanced adenom	≥2	No	No	Proximal	Female	49	29.345	/	-	/	+	30.6118	+	+	2	-	+	+
advanced adenom	1-2	No	No	Proximal	Male	60	31.9	/	-	/	-	/	-	-	0	/	/	/
advanced adenom	1-2	No	No	Distal	Female	68	30.33	/	-	36.55	+	/	-	+	1	/	/	/
advanced adenom	/	Yes	No	Distal	Male	64	31.11	/	-	/	-	/	-	-	0	/	/	/
advanced adenom	≥2	No	No	Distal	Male	41	28.3892	/	-	/	-	/	-	-	0	/	/	/
advanced adenom	1-2	No	No	Proximal	Female	69	30.98	32.04	+	33.43	+	30.84	+	+	3	/	/	/
advanced adenom	1-2	Yes	No	Distal	Male	71	28.29	/	-	/	-	/	-	-	0	/	/	/
advanced adenom	≥2	Yes	No	Proximal	Female	62	29.94	32.93	+	35.67	+	31.55	+	+	3	/	/	/
advanced adenom	≥2	Yes	Yes	Distal	Female	51	30.4209	/	-	35.3719	+	30.7973	+	+	2	-	+	+
advanced adenom	/	No	Yes	Distal	Female	64	27.82	30.89	+	32.5	+	30.16	+	+	3	/	/	/
advanced adenom	＜1	No	Yes	Distal	Female	66	29.28	35.76	+	32.8	+	32.28	+	+	3	+	+	+
advanced adenom	/	No	Yes	Distal	Female	45	31.31	/	-	/	-	/	-	-	0	/	/	/
advanced adenom	/	No	Yes	Distal	Male	71	30.43	32.85	+	32.3	+	32.14	+	+	3	/	/	/
advanced adenom	/	No	Yes	/	Male	60	27.77	29.43	+	30.9	+	28.22	+	+	3	/	/	/
advanced adenom	/	No	Yes	Proximal	Male	47	30.95	32.96	+	34.27	+	31.27	+	+	3	/	/	/
non-advanced adenom					Male	44	34.68	/	-	/	-	/	-	-		-	-	-
non-advanced adenom					Male	49	28.76	/	-	/	-	/	-	-		-	-	-
non-advanced adenom					Male	51	28.49	/	-	/	-	/	-	-		/	/	/
non-advanced adenom					Female	36	28.19	/	-	/	-	/	-	-		/	/	/
non-advanced adenom					Female	66	30.31	/	-	/	-	/	-	-		/	/	/
non-advanced adenom					Male	62	24.2648	/	-	/	-	/	-	-		/	/	/
non-advanced adenom					Male	43	26.96	/	-	/	-	/	-	-		-	-	-
advanced adenom	1-2	No	No	Distal	Male	70	26.8256	/	-	/	-	/	-	-	0	/	/	/
advanced adenom	1-2	No	No	Distal	Female	39	31.61	/	-	/	-	/	-	-	0	/	/	/
non-advanced adenom					Male	38	30.58	/	-	/	-	/	-	-		/	/	/
non-advanced adenom					Female	51	30.66	/	-	/	-	/	-	-		/	/	/
advanced adenom	1-2	No	No	Distal	Male	45	30.13	/	-	/	-	/	-	-	0	/	/	/
non-advanced adenom					Female	66	30.27	/	-	/	-	/	-	-		/	/	/
non-advanced adenom					Female	74	30.11	/	-	/	-	/	-	-		/	/	/
non-advanced adenom					Female	69	27.87	/	-	41.65	-	/	-	-		/	/	/
advanced adenom	≥2	No	No	Distal	Male	64	28.92	29.26	+	31.05	+	28.61	+	+	3	/	/	/
non-advanced adenom					Male	58	31.35	/	-	/	-	/	-	-		/	/	/
non-advanced adenom					Female	64	29.82	/	-	/	-	/	-	-		/	/	/
non-advanced adenom					Male	55	30.97	/	-	/	-	/	-	-		/	/	/
non-advanced adenom					Female	61	28.3	/	-	/	-	/	-	-		/	/	/
non-advanced adenom					Male	50	29.67	/	-	/	-	/	-	-		/	/	/
non-advanced adenom					Male	61	29.97	/	-	/	-	/	-	-		-	-	-
non-advanced adenom					Female	70	27.65	34.16	+	34.3	+	31.91	+	+		+	+	+
non-advanced adenom					Female	66	34.53	/	-	/	-	41.08	-	-		-	-	-
non-advanced adenom					Female	64	31.79	/	-	/	-	/	-	-		-	-	-
non-advanced adenom					Male	69	25.23	/	-	33.81	+	/	-	+		/	/	/
non-advanced adenom					Male	61	32.07	/	-	/	-	/	-	-		/	/	/
non-advanced adenom					Female	55	33.03	/	-	36.03	+	35.07	+	+		-	+	+
non-advanced adenom					Male	73	34.2	/	-	/	-	39.43	-	-		-	-	-
non-advanced adenom					Female	61	31.99	/	-	/	-	35.69	+	+		-	-	+
non-advanced adenom					Male	51	29.76	/	-	/	-	/	-	-		-	-	-
non-advanced adenom					Male	67	33.98	/	-	/	-	38.82	-	-		-	-	-
non-advanced adenom					Female	66	30.5911	/	-	/	-	/	-	-		/	/	/
non-advanced adenom					Female	64	31.1839	/	-	/	-	/	-	-		/	/	/
advanced adenom	≥2	No	No	Distal	Female	69	28.64	32.84	+	34.91	+	30.95	+	+	3	/	/	/
non-advanced adenom					Female	41	29.6196	/	-	/	-	/	-	-		/	/	/
non-advanced adenom					Male	65	30.74	/	-	/	-	/	-	-		/	/	/
non-advanced adenom					Female	44	31.07	/	-	/	-	/	-	-		/	/	/
non-advanced adenom					Male	68	30.72	/	-	/	-	/	-	-		/	/	/
advanced adenom	1-2	No	No	Proximal	Male	65	31.15	/	-	39.65	-	/	-	-	0	/	/	/
advanced adenom	1-2	No	No	Distal	Male	56	31.52	/	-	/	-	/	-	-	0	/	/	/
non-advanced adenom					Male	51	26.4	/	-	42.05	-	41.37	-	-		/	/	/
non-advanced adenom					Male	65	29.98	/	-	/	-	/	-	-		/	/	/
non-advanced adenom					Male	58	31.5	/	-	/	-	42.91	-	-		/	/	/
non-advanced adenom					Male	48	31.58	/	-	/	-	/	-	-		/	/	/
non-advanced adenom					Male	63	32	/	-	/	-	/	-	-		/	/	/
non-advanced adenom					Female	54	31.07	/	-	/	-	/	-	-		/	/	/
non-advanced adenom					Male	54	31.79	/	-	39.8	-	/	-	-		/	/	/
non-advanced adenom					Female	51	31.32	/	-	/	-	/	-	-		/	/	/
non-advanced adenom					Male	47	35.15	/	-	42.62	-	/	-	-		/	/	/
non-advanced adenom					Male	45	31.77	/	-	/	-	39.38	-	-		-	-	-
non-advanced adenom					Male	67	28.51	/	-	/	-	/	-	-		-	-	-
non-advanced adenom					Female	63	29.44	/	-	/	-	/	-	-		/	/	/
non-advanced adenom					Female	57	33.37	/	-	/	-	/	-	-		/	/	/
non-advanced adenom					Male	74	30.26	/	-	/	-	/	-	-		/	/	/
non-advanced adenom					Male	65	28.79	/	-	37.21	-	/	-	-		-	-	-
non-advanced adenom					Female	69	29.27	30.13	+	34.01	+	30.72	+	+		/	/	/
non-advanced adenom					Female	50	31.57	/	-	36.7	+	/	-	+		/	/	/
non-advanced adenom					Female	66	33.34	/	-	/	-	39.34	-	-		-	-	-
advanced adenom	1-2	No	No	Distal	Male	54	31.86	/	-	/	-	/	-	-	0	-	-	-
non-advanced adenom					Male	51	31.2539	34.4254	+	34.9509	+	31.7779	+	+		+	+	+
non-advanced adenom					Male	66	30.08	/	-	/	-	37.82	-	-		/	/	/
non-advanced adenom					Female	46	29.28	/	-	34.45	+	30.39	+	+		/	/	/
non-advanced adenom					Male	60	32.1	/	-	/	-	/	-	-		/	/	/
non-advanced adenom					Female	56	33.9148	/	-	/	-	/	-	-		/	/	/
non-advanced adenom					Male	66	30.36	/	-	/	-	38.3	-	-		-	-	-
advanced adenom	1-2	No	No	Distal	Female	58	28.42	36.63	+	32.95	+	32.55	+	+	3	+	+	+
non-advanced adenom					Male	71	27.75	/	-	/	-	/	-	-		-	-	-
advanced adenom	＜1	Yes	No	Distal	Male	59	28.9774	30.8089	+	32.8145	+	30.5641	+	+	3	+	+	+
advanced adenom	1-2	No	No	Distal	Male	47	34.14	/	-	/	-	/	-	-	0	/	/	/
benign polyp					Male	68	28.96	/	-	42.2	-	43.55	-	-		-	-	-
benign polyp					Male	66	34.297	/	-	40.3337	-	40.5534	-	-		-	-	-
benign polyp					Female	69	29.74	/	-	/	-	/	-	-		-	-	-
non-advanced adenom					Female	68	33.64	/	-	/	-	44.87	-	-		-	-	-
advanced adenom	≥2	No	No	Distal	Female	53	31.41	33.68	+	36.35	+	32.96	+	+	3	/	/	/
benign polyp					Male	38	30.54	/	-	/	-	/	-	-		/	/	/
benign polyp					Male	48	34.71	/	-	/	-	/	-	-		/	/	/
benign polyp					Male	45	29.86	/	-	/	-	/	-	-		/	/	/
benign polyp					Male	60	28.82	/	-	/	-	/	-	-		-	-	-
benign polyp					Female	38	30.8	/	-	/	-	42.72	-	-		-	-	-
non-advanced adenom					Male	23	32.26	/	-	/	-	/	-	-		-	-	-
advanced adenom	1-2	No	No	Distal	Female	54	27.9072	31.7679	+	34.4777	-	30.1185	+	+	2	+	-	+
benign polyp					Female	52	33.52	/	-	/	-	/	-	-		-	-	-
benign polyp					Male	43	32.19	/	-	/	-	/	-	-		-	-	-
benign polyp					Female	60	27.47	/	-	/	-	43.37	-	-		-	-	-
non-advanced adenom					Male	62	28.24	/	-	/	-	/	-	-		-	-	-
advanced adenom	1-2	No	No	Distal	Male	72	27.24	/	-	/	-	/	-	-	0	/	/	/
non-advanced adenom					Male	44	36.52	/	-	/	-	42.39	-	-		-	-	-
benign polyp					Male	64	32.3008	/	-	/	-	/	-	-		-	-	-
non-advanced adenom					Male	58	33.7291	/	-	39.4424	-	42.2764	-	-		-	-	-
benign polyp					Male	47	29.97	/	-	/	-	/	-	-		/	/	/
benign polyp					Female	43	29.85	/	-	/	-	/	-	-		/	/	/
benign polyp					Male	37	32.0262	/	-	/	-	/	-	-		/	/	/
non-advanced adenom					Female	69	28.68	/	-	33.04	+	32.52	+	+		-	+	+
benign polyp					Female	49	31.81	/	-	/	-	/	-	-		/	/	/
benign polyp					Female	52	34.09	/	-	/	-	42.75	-	-		-	-	-
non-advanced adenom					Male	52	32.95	/	-	/	-	38.32	-	-		-	-	-
non-advanced adenom					Female	40	28	/	-	/	-	/	-	-		-	-	-
benign polyp					Female	50	31.43	/	-	41.17	-	/	-	-		/	/	/
advanced adenom	1-2	No	No	Distal	Male	66	29.51	/	-	/	-	43.18	-	-	0	/	/	/
benign polyp					Female	63	32.17	/	-	/	-	/	-	-		/	/	/
benign polyp					Male	67	32.24	/	-	/	-	/	-	-		/	/	/
advanced adenom	≥2	No	No	Distal	Male	63	28.82	/	-	/	-	/	-	-	0	/	/	/
benign polyp					Male	36	31.95	/	-	/	-	/	-	-		/	/	/
benign polyp					Male	54	31.92	/	-	/	-	/	-	-		/	/	/
benign polyp					Male	23	31.33	/	-	/	-	/	-	-		/	/	/
benign polyp					Female	60	32.23	/	-	/	-	/	-	-		/	/	/
benign polyp					Female	63	30.04	/	-	/	-	/	-	-		/	/	/
non-advanced adenom					Female	25	32.41	/	-	/	-	/	-	-		-	-	-
benign polyp					Male	62	30.3183	/	-	/	-	43.7179	-	-		/	/	/
advanced adenom	1-2	No	No	Proximal	Female	52	29.04	/	-	32.06	+	32.43	+	+	2	-	+	+
benign polyp					Male	57	25.79	/	-	31.52	+	/	-	+		/	/	/
benign polyp					Male	25	31.09	/	-	/	-	/	-	-		/	/	/
benign polyp					Female	54	31.8	/	-	/	-	/	-	-		/	/	/
benign polyp					Male	68	27.6	/	-	/	-	/	-	-		/	/	/
non-advanced adenom					Male	60	28.61	/	-	/	-	/	-	-		-	-	-
benign polyp					Male	57	32.54	/	-	/	-	/	-	-		/	/	/
benign polyp					Male	61	25.75	/	-	30.03	+	/	-	+		/	/	/
benign polyp					Male	58	30.44	/	-	/	-	/	-	-		/	/	/
benign polyp					Male	37	34.2119	/	-	43.1305	-	42.5985	-	-		-	-	-
benign polyp					Male	64	33.1947	/	-	/	-	/	-	-		/	/	/
benign polyp					Female	69	26.8488	/	-	/	-	/	-	-		/	/	/
benign polyp					Male	26	31.9786	/	-	/	-	/	-	-		/	/	/
benign polyp					Male	42	35.65	/	-	42.97	-	40.66	-	-		/	/	/
benign polyp					Male	33	32.52	/	-	/	-	/	-	-		-	-	-
benign polyp					Female	66	34.63	/	-	/	-	/	-	-		/	/	/
benign polyp					Female	51	32.13	/	-	/	-	/	-	-		/	/	/
benign polyp					Male	53	30.13	/	-	38.46	-	39.09	-	-		-	-	-
benign polyp					Male	50	28.7	/	-	/	-	44.5585	-	-		-	-	-
benign polyp					Female	64	29.89	/	-	/	-	35.55	+	+		/	/	/
benign polyp					Male	47	31.05	/	-	/	-	/	-	-		/	/	/
non-advanced adenom					Female	62	28.89	/	-	/	-	/	-	-		/	/	/
benign polyp					Male	45	33.284	/	-	/	-	/	-	-		/	/	/
benign polyp					Female	59	33.0178	/	-	/	-	/	-	-		/	/	/
benign polyp					Female	59	32.0524	/	-	/	-	/	-	-		/	/	/
benign polyp					Male	73	33.309	/	-	/	-	/	-	-		/	/	/
benign polyp					Female	42	31.4239	/	-	/	-	/	-	-		/	/	/
benign polyp					Male	63	30.5921	/	-	/	-	37.6797	-	-		/	/	/
benign polyp					Male	64	28.0661	/	-	/	-	/	-	-		/	/	/
benign polyp					Female	58	33.3715	/	-	/	-	/	-	-		/	/	/
benign polyp					Female	33	31.3387	/	-	/	-	/	-	-		/	/	/
benign polyp					Female	66	30.13	/	-	/	-	/	-	-		/	/	/
benign polyp					Female	30	28.41	/	-	44.8	-	/	-	-		/	/	/
benign polyp					Male	59	31.7	/	-	/	-	/	-	-		/	/	/
benign polyp					Female	32	22.22	/	-	42.72	-	/	-	-		/	/	/
benign polyp					Female	39	21.51	/	-	35.16	+	38.43	-	+		/	/	/
benign polyp					Male	60	26.241	/	-	/	-	/	-	-
benign polyp					Male	55	29.5712	/	-	/	-	/	-	-		-	-	-
non-advanced adenom					Male	53	34.89	/	-	/	-	/	-	-		-	-	-
benign polyp					Male	59	30.75	/	-	41.48	-	/	-	-		/	/	/
benign polyp					Male	66	30.67	/	-	/	-	42.34	-	-		/	/	/
benign polyp					Male	53	28.3	/	-	/	-	/	-	-		/	/	/
advanced adenom	≥2	No	No	Proximal	Male	54	33.92	42.39	-	/	-	37.31	-	-	0	/	/	/
advanced adenom	1-2	No	No	Distal	Male	64	29.71	/	-	/	-	38.28	-	-	0	/	/	/
benign polyp					Female	73	30.4006	/	-	/	-	/	-	-		/	/	/
benign polyp					Male	43	30.7939	/	-	/	-	/	-	-		/	/	/
benign polyp					Female	61	35.6482	/	-	/	-	41.847	-	-		/	/	/
benign polyp					Male	35	31.8522	/	-	/	-	/	-	-		/	/	/
benign polyp					Female	66	34.409	/	-	/	-	/	-	-		/	/	/
benign polyp					Male	58	34.8722	/	-	/	-	40.892	-	-		/	/	/
benign polyp					Female	42	30.32	/	-	/	-	44.39	-	-		/	/	/
benign polyp					Male	33	27.48	/	-	/	-	/	-	-		/	/	/
benign polyp					Female	49	34.0829	/	-	/	-	/	-	-		-	-	-
benign polyp					Male	64	29.2031	/	-	/	-	/	-	-		-	-	-
advanced adenom	1-2	No	No	Distal	Female	69	32.0042	/	-	/	-	/	-	-	0	/	/	/
benign polyp					Male	42	27.7631	/	-	/	-	/	-	-		-	-	-
benign polyp					Male	45	30.4263	/	-	/	-	/	-	-		/	/	/
benign polyp					Female	68	27.3744	/	-	/	-	38.9144	-	-		/	/	/
benign polyp					Female	67	29.3017	/	-	/	-	/	-	-		/	/	/
benign polyp					Female	56	28.1264	/	-	/	-	/	-	-		/	/	/
benign polyp					Female	74	34.745	/	-	/	-	/	-	-		/	/	/
benign polyp					Male	61	29.4896	/	-	/	-	/	-	-		/	/	/
benign polyp					Male	63	33.4121	/	-	/	-	/	-	-		/	/	/
benign polyp					Male	68	31.75	/	-	/	-	/	-	-		/	/	/
benign polyp					Male	45	35.27	/	-	37.26	-	/	-	-		/	/	/
benign polyp					Male	71	29.32	/	-	/	-	/	-	-		/	/	/
non-advanced adenom					Male	60	35.04	/	-	/	-	/	-	-		-	-	-
benign polyp					Male	47	27.63	/	-	/	-	/	-	-		-	-	-
non-advanced adenom				Proximal	Male	68	27.37	34.97	+	32.37	+	31.04	+	+		+	+	+
benign polyp					Male	51	32.29	/	-	/	-	38.37	-	-		-	-	-
advanced adenom	1-2	No	No	Distal	Female	66	28.9501	/	-	42.7939	-	33.1233	+	+	1	-	-	-
non-advanced adenom					Female	61	29.19	/	-	/	-	/	-	-		/	/	/
advanced adenom	/	Yes	Yes	Distal	Male	65	27.09	31.59	+	32.02	+	30.07	+	+	3	/	/	/

## Sheet: healthy
SEX	Age	ACTB CT	SDC2 CT	SDC2	SFRP2 CT	SFRP2	TFPI2 CT	TFPI2	SDC2/SFRP2/TFPI2	SDC2	SFRP2	TFPI2
Male	41	27.128	/	-	/	-	/	-	-	/	/	/
Male	44	30.353	/	-	/	-	/	-	-	/	/	/
Male	33	31.0283	/	-	/	-	41.9936	-	-	/	/	/
Male	66	33.9957	/	-	/	-	/	-	-	/	/	/
Female	37	34.7054	/	-	/	-	39.8647	-	-	/	/	/
Female	32	30.97	/	-	44.48	-	/	-	-	/	/	/
Female	31	31.37	/	-	/	-	/	-	-	/	/	/
Male	54	29.93	/	-	/	-	37.22	-	-	/	/	/
Female	51	33.6031	/	-	/	-	/	-	-	-	-	-
Male	50	28.06	/	-	/	-	/	-	-	-	-	-
Male	52	31.5145	/	-	/	-	/	-	-	/	/	/
Male	36	32.52	/	-	/	-	/	-	-	/	/	/
Female	52	34.45	32.52	+	/	-	36.26	+	+	/	/	/
Male	58	32.55	/	-	37.71	-	/	-	-	/	/	/
Female	71	28.46	/	-	38.77	-	41.54	-	-	/	/	/
Male	37	32.5854	/	-	/	-	/	-	-	/	/	/
Female	37	33.6327	/	-	/	-	/	-	-	/	/	/
Male	47	31.0559	/	-	/	-	/	-	-	/	/	/
Female	40	32.3839	/	-	/	-	/	-	-	/	/	/
Male	60	29.7183	/	-	/	-	41.1925	-	-	/	/	/
Female	54	30.0459	/	-	/	-	/	-	-	/	/	/
Female	38	27.1597	/	-	/	-	/	-	-	/	/	/
Male	34	32.0964	/	-	/	-	/	-	-	/	/	/
Female	46	31.86	/	-	/	-	/	-	-	/	/	/
Female	59	27.38	/	-	44.15	-	41.41	-	-	/	/	/
Female	44	28.83	/	-	39.68	-	40.5	-	-	/	/	/
Male	44	35.31	/	-	/	-	42.03	-	-	/	/	/
Female	60	31.76	/	-	/	-	39.14	-	-	/	/	/
Female	51	29.56	/	-	38.29	-	40.76	-	-	/	/	/
Male	39	32.9	44.84	-	42.66	-	/	-	-	/	/	/
Female	60	31.92	/	-	/	-	/	-	-	/	/	/
Male	36	29.04	/	-	43.32	-	/	-	-	/	/	/
Female	36	32.38	/	-	/	-	/	-	-	/	/	/
Female	53	28.32	/	-	/	-	/	-	-	/	/	/
Female	59	32.51	/	-	/	-	/	-	-	/	/	/
Female	61	32.12	/	-	/	-	/	-	-	/	/	/
Male	28	30.98	/	-	/	-	/	-	-	/	/	/
Male	38	30.66	/	-	/	-	/	-	-	/	/	/
Female	58	29.06	/	-	/	-	/	-	-	/	/	/
Male	35	30.81	/	-	/	-	/	-	-	/	/	/
Male	63	29.87	/	-	/	-	/	-	-	/	/	/
Male	30	30.46	/	-	/	-	/	-	-	/	/	/
Female	49	28.67	/	-	/	-	/	-	-	/	/	/
Male	40	30.49	/	-	/	-	/	-	-	/	/	/
Female	49	29.53	/	-	/	-	/	-	-	/	/	/
Male	57	30.9	/	-	/	-	/	-	-	/	/	/
Male	56	30.98	/	-	/	-	/	-	-	/	/	/
Male	40	31.13	/	-	/	-	/	-	-	/	/	/
Male	64	30.98	/	-	/	-	/	-	-	/	/	/
Female	59	30.96	/	-	/	-	/	-	-	/	/	/
Male	50	29.51	/	-	/	-	/	-	-	/	/	/
Female	49	28.34	/	-	/	-	/	-	-	/	/	/
Female	59	30.42	/	-	35.27	+	/	-	+	/	/	/
Female	45	28.34	/	-	/	-	/	-	-	/	/	/
Male	50	33.05	/	-	/	-	/	-	-	/	/	/
Female	74	30.67	/	-	/	-	/	-	-	/	/	/
Male	60	28.55	/	-	/	-	/	-	-	/	/	/
Female	40	28.26	/	-	/	-	/	-	-	/	/	/
Female	33	32.95	/	-	/	-	/	-	-	/	/	/
Male	34	28.93	/	-	/	-	/	-	-	/	/	/
Female	38	29.77	/	-	/	-	/	-	-	/	/	/
Female	63	30.79	/	-	/	-	/	-	-	/	/	/
Female	58	29.37	/	-	/	-	/	-	-	/	/	/
Male	23	31.3	/	-	/	-	/	-	-	/	/	/
Female	42	30.79	/	-	37.58	-	/	-	-	/	/	/
Male	54	30.17	/	-	/	-	/	-	-	/	/	/
Female	51	31.08	/	-	/	-	/	-	-	/	/	/
Female	60	32.21	/	-	/	-	/	-	-	/	/	/
Female	50	32.06	/	-	/	-	/	-	-	/	/	/
Male	69	32.03	/	-	/	-	/	-	-	/	/	/
Female	68	32.53	/	-	/	-	/	-	-	/	/	/
Female	51	28.18	/	-	/	-	/	-	-	/	/	/
Female	60	29.94	/	-	/	-	/	-	-	/	/	/
Female	56	32.54	/	-	/	-	36.38	+	+	/	/	/
Female	38	30.01	/	-	/	-	40.29	-	-	-	-	-
Male	29	29.84	/	-	/	-	44.69	-	-	-	-	-
Female	35	27.72	/	-	/	-	/	-	-	-	-	-
Female	30	34.43	/	-	/	-	/	-	-	-	-	-
Female	52	28.9404	/	-	/	-	/	-	-
Female	42	31.068	/	-	/	-	/	-	-	-	-	-
Male	27	31.6111	/	-	/	-	33.7886	+	+	-	-	+
Male	48	34.6121	/	-	/	-	/	-	-	-	-	-
Male	66	32.1021	/	-	42.9395	-	44.7207	-	-	-	-	-
Male	45	34.9191	/	-	/	-	/	-	-	/	/	/
Female	41	29.5095	/	-	/	-	/	-	-	/	/	/
Male	61	26.9487	/	-	/	-	/	-	-	/	/	/
Male	24	31.7909	/	-	/	-	/	-	-	/	/	/
Female	67	31.5257	/	-	/	-	/	-	-	/	/	/
Female	44	34.3	/	-	43.69	-	37.97	-	-	/	/	/
Female	42	31.96	/	-	/	-	/	-	-	/	/	/
Female	65	30.96	/	-	44.99	-	41.77	-	-	/	/	/
Male	36	28.86	/	-	/	-	/	-	-	-	-	-
Male	41	30.13	/	-	35.38	+	37.4	-	+	-	+	-
Male	74	29.14	/	-	37.71	-	/	-	-	-	-	-
Female	60	33.37	/	-	/	-	/	-	-	-	-	-
Male	32	31.26	/	-	/	-	/	-	-	/	/	/
Male	72	27.8229	/	-	/	-	41.7926	-	-	-	-	-
Male	36	30.6284	/	-	/	-	/	-	-	-	-	-
Female	50	37.0886	/	-	/	-	/	-	-	-	-	-
Male	55	33.8649	/	-	36.5018	+	/	-	+	-	-	-
Female	37	33.98	/	-	/	-	/	-	-	-	-	-
Female	38	30.05	/	-	/	-	39.07	-	-	/	/	/
Female	41	28.3226	/	-	/	-	/	-	-	/	/	/
Female	39	28.8466	/	-	/	-	/	-	-	/	/	/
Female	61	33.2	/	-	43.83	-	/	-	-	/	/	/
Female	41	31.36	/	-	/	-	38.18	-	-	/	/	/
Female	52	32.73	/	-	44.03	-	/	-	-	/	/	/
Female	71	28.37	/	-	/	-	/	-	-	-	-	-
Female	48	28.8239	/	-	/	-	/	-	-	-	-	-
Female	48	36.6183	/	-	/	-	/	-	-	-	-	-
Female	65	35.565	/	-	/	-	/	-	-	-	-	-
Female	38	29.67	/	-	/	-	/	-	-	/	/	/
Female	47	32.4234	/	-	/	-	42.5636	-	-	/	/	/
Male	54	30.83	/	-	/	-	/	-	-	/	/	/
Female	59	28.4399	/	-	/	-	/	-	-	/	/	/
Female	66	30.09	/	-	/	-	/	-	-	/	/	/
Female	47	32.5168	/	-	/	-	/	-	-	/	/	/
Female	67	32.86	/	-	/	-	/	-	-	/	/	/
Male	38	29.37	/	-	/	-	/	-	-	-	-	-
Female	71	28.47	30.13	+	24.02	+	31.77	+	+	+	+	+
Female	41	34.16	/	-	/	-	/	-	-	-	-	-
Male	47	29.6603	/	-	/	-	/	-	-	-	-	-
Male	39	35.7938	/	-	/	-	/	-	-	-	-	-
Male	58	31.94	/	-	/	-	/	-	-	-	-	-
Female	57	28.4607	/	-	/	-	42.1497	-	-	-	-	-
Female	44	31.47	/	-	35.06	+	44.52	-	+	/	/	/
Female	38	31.69	/	-	/	-	/	-	-	/	/	/
Female	42	33.1552	/	-	/	-	41.1357	-	-	/	/	/
Female	54	33.5358	/	-	/	-	44.7331	-	-	/	/	/
Female	66	31.3209	/	-	/	-	39.7268	-	-	/	/	/
Male	47	31.4711	/	-	/	-	/	-	-	/	/	/
Female	30	33.2916	/	-	/	-	/	-	-	/	/	/
Male	43	27.0453	/	-	/	-	/	-	-	/	/	/
Female	52	27.7728	/	-	/	-	/	-	-	/	/	/
Female	62	32.94	/	-	/	-	/	-	-	/	/	/
Female	60	37.73	/	-	/	-	/	-	-	/	/	/
Female	47	28.61	/	-	39.56	-	/	-	-	-	-	-
Male	69	27.88	/	-	/	-	/	-	-	-	-	-
Female	61	31.01	/	-	35.36	+	/	-	+	-	+	-
Female	43	31.11	/	-	/	-	/	-	-	/	/	/
Male	49	34.3731	/	-	/	-	39.5358	-	-	/	/	/
Female	60	31.7106	/	-	43.58	-	/	-	-	/	/	/
Female	65	32.4467	/	-	/	-	/	-	-	/	/	/
Female	46	30.6208	/	-	/	-	/	-	-	/	/	/
Female	37	27.0833	/	-	/	-	/	-	-	/	/	/
Male	30	30.4	/	-	/	-	39.8	-	-	/	/	/
Female	38	30.07	/	-	/	-	/	-	-	/	/	/
Male	40	32.16	/	-	/	-	/	-	-	/	/	/
Male	51	27.89	/	-	/	-	/	-	-	/	/	/
Female	59	28.84	/	-	/	-	/	-	-	/	/	/
Female	52	31.16	/	-	/	-	/	-	-	/	/	/
Male	44	32.96	/	-	/	-	/	-	-	/	/	/
Male	32	35.3	/	-	/	-	/	-	-	-	-	-
Male	48	30.3	/	-	/	-	/	-	-	-	-	-
Male	51	31.04	/	-	/	-	/	-	-	-	-	-
Female	45	30.52	/	-	/	-	/	-	-	-	-	-
Female	60	31.29	/	-	/	-	/	-	-	-	-	-
Male	39	29.9833	/	-	/	-	/	-	-	/	/	/
Female	56	27.8468	/	-	/	-	/	-	-	/	/	/
Female	29	30.5054	/	-	/	-	/	-	-	/	/	/
Female	56	32.8883	/	-	/	-	41.3696	-	-	/	/	/
Male	36	30.33	/	-	/	-	/	-	-	/	/	/
Female	59	33.94	/	-	/	-	/	-	-	-	-	-
Female	54	32.38	/	-	/	-	/	-	-	-	-	-
Male	58	28.19	/	-	/	-	/	-	-	/	/	/
Female	32	29.46	/	-	/	-	/	-	-	-	-	-
Female	60	34.12	/	-	/	-	41.06	-	-	-	-	-
Female	59	30.96	/	-	/	-	/	-	-	/	/	/
Female	62	32.94	/	-	/	-	41.56	-	-	/	/	肠息肉，无病理
Male	42	30.21	/	-	40.71	-	/	-	-	/	/	/
Male	55	29.91	/	-	/	-	/	-	-	/	/	/

## Sheet: Cancers
cancer	SEX	Age	ACTB CT	SDC2 CT	SDC2	SFRP2 CT	SFRP2	TFPI2 CT	TFPI2	SDC2/SFRP2/TFPI2	SDC2	SFRP2	TFPI2
esophageal cancer	Male	51	30.4964	/	-	/	-	/	-	-	/	/	/
esophageal cancer	Male	71	33.67	/	-	/	-	/	-	-	-	-	-
esophageal cancer	Male	67	28.49	/	-	/	-	/	-	-	-	-	-
esophageal cancer	Male	57	32.69	/	-	/	-	/	-	-	/	/	/
esophageal cancer	Male	65	28.65	/	-	/	-	/	-	-	/	/	/
esophageal cancer	Male	61	30.94	/	-	/	-	/	-	-	/	/	/
esophageal cancer	Male	62	27.48	/	-	34.31	+	32.6	+	+	/	/	/
esophageal cancer	Male	60	29.1288	/	-	/	-	/	-	-	-	-	-
esophageal cancer	Male	62	29.9949	/	-	/	-	/	-	-	-	-	-
esophageal cancer	Male	65	29.2992	/	-	/	-	/	-	-	-	-	-
esophageal cancer	Female	65	31.7722	/	-	/	-	38.7399	-	-	-	-	-
esophageal cancer	Male	60	29.9753	/	-	43.9526	-	40.3541	-	-	-	-	-
esophageal cancer	Male	60	30.2083	/	-	/	-	/	-	-	-	-	-
esophageal cancer	Male	63	30.3528	/	-	/	-	43.7125	-	-	-	-	-
esophageal cancer	Male	59	32.6781	/	-	40.8227	-	/	-	-	-	-	-
esophageal cancer	Female	66	32.387	/	-	/	-	44.5925	-	-	-	-	-
esophageal cancer	Female	60	28.9782	/	-	/	-	/	-	-	-	-	-
esophageal cancer	Male	69	27.6558	/	-	39.3646	-	/	-	-	-	-	-
gastric cancer	Female	60	26.6148	/	-	/	-	32.5467	-	-	-	-	-
gastric cancer	Male	59	30.2999	/	-	/	-	/	-	-	-	-	-
gastric cancer	Female	47	29.3146	/	-	/	-	/	-	-	-	-	-
gastric cancer	Male	68	30.0675	/	-	/	-	/	-	-	-	-	-
gastric cancer	Male	68	30.4503	/	-	/	-	/	-	-	-	-	-
gastric cancer	Female	69	30.3411	/	-	/	-	/	-	-	-	-	-
gastric cancer	Male	54	27.8104	/	-	41.3267	-	33.5865	+	+	-	-	+
gastric cancer	Male	68	29.4133	/	-	43.7671	-	34.3616	+	+	-	-	+
gastric cancer	Male	66	31.2163	/	-	/	-	40.204	-	-	-	-	-
gastric cancer	Male	70	29.97	/	-	/	-	/	-	-	/	/	/
gastric cancer	Male	64	35.7	/	-	/	-	/	-	-	/	/	/
gastric cancer	Male	73	28	/	-	33.58	+	33.77	+	+	/	/	/
gastric cancer	Male	64	29.459	/	-	/	-	/	-	-	-	-	-
gastric cancer	Male	45	29.5028	/	-	/	-	/	-	-	-	-	-
gastric cancer	Male	50	33.06	/	-	35.03	+	/	-	+	-	+	-
gastric cancer	Male	50	32.76	/	-	41.67	-	37.37	-	-	-	-	-
gastric cancer	Male	57	34.6	/	-	/	-	/	-	-	-	-	-
gastric cancer	Male	68	35.23	/	-	/	-	44.72	-	-	-	-	-
gastric cancer	Female	51	29.4211	/	-	/	-	/	-	-	/	/	/
gastric cancer	Female	70	33.69	/	-	/	-	/	-	-	/	/	/
gastric cancer	Male	74	31.84	/	-	/	-	40.52	-	-	-	-	-
gastric cancer	Male	64	32.59	/	-	/	-	/	-	-	-	-	-
gastric cancer	Male	52	32.4536	/	-	35.5112	+	/	-	+	/	/	/
gastric cancer	Male	63	31.75	/	-	/	-	40.09	-	-	/	/	/
gastric cancer	Male	61	36.16	/	-	/	-	/	-	-	-	-	-
gastric cancer	Female	54	31.2074	/	-	44.6152	-	43.9252	-	-
gastric cancer	Male	73	33.64	/	-	/	-	/	-	-	-	-	-
gastric cancer	Male	68	30.52	/	-	/	-	/	-	-	/	/	/
gastric cancer	Male	70	30.83	/	-	/	-	/	-	-	/	/	/
gastric cancer	Male	54	27.79	/	-	31.15	+	29.47	+	+	-	+	+
gastric cancer	Female	59	29.32	/	-	/	-	37.12	-	-	-	-	-
gastric cancer	Male	70	33.44	/	-	/	-	41.84	-	-	-	-	-
gastric cancer	Male	75	27.2141	/	-	/	-	/	-	-	/	/	/
gastric cancer	Female	74	29.79	/	-	/	-	/	-	-	/	/	/
gastric cancer	Male	63	28.61	/	-	/	-	33.16	+	+	/	/	/
gastric cancer	Male	61	28.14	/	-	/	-	/	-	-	-	-	-
gastric cancer	Male	67	31.3306	/	-	/	-	41.6886	-	-	-	-	-
gastric cancer	Male	63	27.9478	/	-	33.0509	+	32.5596	+	+	-	+	+
gastric cancer	Male	59	29.5181	/	-	/	-	/	-	-	-	-	-
gastric cancer	Male	71	30.5169	/	-	/	-	42.3064	-	-	-	-	-
gastric cancer	Male	72	27.9522	/	-	/	-	/	-	-	-	-	-
gastric cancer	Male	59	33.7035	/	-	/	-	/	-	-	-	-	-
gastric cancer	Male	55	31.0639	/	-	/	-	/	-	-	-	-	-
gastric cancer	Male	48	28.34	/	-	/	-	/	-	-	-	-	-
gastric cancer	Female	62	35.87	/	-	/	-	/	-	-	-	-	-
gastric cancer	Male	53	27.96	/	-	/	-	/	-	-	-	-	-
gastric cancer	Male	66	28.51	/	-	/	-	/	-	-	-	-	-
gastric cancer	Male	70	29.03	/	-	/	-	/	-	-	-	-	-
gastric cancer	Female	43	28	/	-	/	-	/	-	-	-	-	-
gastric cancer	Male	63	31.02	/	-	/	-	/	-	-	/	/	/
gastric cancer	Male	63	32.07	/	-	/	-	/	-	-	/	/	/
gastric cancer	Female	69	30.6	/	-	/	-	/	-	-	/	/	/
liver cancer	Female	72	29.9	/	-	/	-	/	-	-	/	/	/
liver cancer	Male	72	28.76	/	-	/	-	/	-	-	-	-	-
liver cancer	Male	69	29.98	/	-	/	-	/	-	-	/	/	/
liver cancer	Female	69	26.53	/	-	/	-	44.81	-	-	/	/	/
liver cancer	Female	75	35.27	/	-	/	-	/	-	-	/	/	/
liver cancer	Male	68	31.84	/	-	35.77	+	36.05	+	+	/	/	/
liver cancer	Male	52	29.16	/	-	36.65	+	35.73	+	+	/	/	/
liver cancer	Male	55	28.16	/	-	/	-	/	-	-	/	/	/
liver cancer	Female	73	33.15	/	-	/	-	44.24	-	-	/	/	/
liver cancer	Male	48	36.63	/	-	/	-	/	-	-	/	/	/
liver cancer	Male	64	30.23	/	-	/	-	/	-	-	/	/	/
liver cancer	Male	60	29.9	/	-	/	-	/	-	-	-	-	-
cholangiocarcinoma	Female	70	32.36	/	-	41.17	-	/	-	-	-	-	-
cholangiocarcinoma	Male	72	36.08	/	-	/	-	35.64	+	+	-	-	+
cholangiocarcinoma	Male	68	28.18	/	-	37.09	-	37.26	-	-	/	/	/
cholangiocarcinoma	Male	49	31.89	/	-	/	-	/	-	-	/	/	/
cholangiocarcinoma	Male	57	33.03	/	-	/	-	/	-	-	/	/	/
cholangiocarcinoma	Male	67	34.39	/	-	/	-	/	-	-	/	/	/
cholangiocarcinoma	Female	47	31.19	/	-	/	-	/	-	-	-	-	-
pancreatic cancer	Male	72	28.28	/	-	/	-	/	-	-	/	/	/
pancreatic cancer	Female	71	35.26	/	-	/	-	41.48	-	-	/	/	/
pancreatic cancer	Female	64	33.28	/	-	37.26	-	/	-	-	/	/	/
pancreatic cancer	Female	69	28.82	/	-	/	-	/	-	-	/	/	/
pancreatic cancer	Male	65	31.6482	/	-	44.6391	-	41.3772	-	-	-	-	-
pancreatic cancer	Male	67	32.2482	/	-	/	-	/	-	-	-	-	-
lung cancer	Male	64	33.32	/	-	/	-	/	-	-	-	-	-
lung cancer	Male	58	32.55	/	-	/	-	/	-	-	-	-	-
lung cancer	Male	43	27.52	/	-	/	-	/	-	-	-	-	-
lung cancer	Female	52	33.21	/	-	/	-	/	-	-	-	-	-
lung cancer	Female	65	30.8072	/	-	/	-	41.8908	-	-	/	/	/
lung cancer	Male	73	30.41	/	-	/	-	/	-	-	/	/	/
lung cancer	Male	73	29.44	/	-	44.98	-	40.46	-	-	/	/	/
lung cancer	Female	45	29.24	/	-	/	-	/	-	-	/	/	/
lung cancer	Male	65	29.61	/	-	/	-	/	-	-	/	/	/
lung cancer	Male	65	29.4815	/	-	/	-	/	-	-	-	-	-
lung cancer	Male	57	30.7508	/	-	/	-	/	-	-	-	-	-
lung cancer	Male	66	29.86	/	-	/	-	/	-	-	/	/	/
lung cancer	Male	66	28.61	/	-	/	-	/	-	-	-	-	-
lung cancer	Male	69	33.68	/	-	/	-	39.13	-	-	-	-	-
lung cancer	Male	74	28.07	/	-	/	-	/	-	-	-	-	-
lung cancer	Male	65	26.86	/	-	/	-	/	-	-	-	-	-
lung cancer	Male	63	34.03	/	-	/	-	34.45	+	+	-	-	+
lung cancer	Male	69	34.6	/	-	/	-	/	-	-	-	-	-
lung cancer	Male	68	32.68	/	-	/	-	38.89	-	-	-	-	-
lung cancer	Male	68	31.76	/	-	/	-	/	-	-	-	-	-
lung cancer	Male	72	29.49	/	-	44.64	-	/	-	-	-	-	-
lung cancer	Female	64	28.57	/	-	/	-	/	-	-	-	-	-
lung cancer	Male	70	30.54	/	-	/	-	/	-	-	-	-	-
breast cancer	Female	44	26.91	/	-	44.28	-	/	-	-	/	/	/
breast cancer	Female	60	29.59	/	-	/	-	/	-	-	/	/	/
breast cancer	Female	65	31.69	/	-	/	-	/	-	-	/	/	/
breast cancer	Female	57	26.38	/	-	/	-	/	-	-	/	/	/
breast cancer	Female	75	29.81	39.35	-	39.31	-	33.86	+	+	/	/	/
breast cancer	Female	53	34.74	/	-	/	-	/	-	-	/	/	/
breast cancer	Female	69	27.45	/	-	/	-	/	-	-	/	/	/
breast cancer	Female	41	29.96	/	-	/	-	/	-	-	/	/	/
endometrial cancer	Female	60	26.98	/	-	/	-	/	-	-	/	/	/
endometrial cancer	Female	53	28.53	/	-	/	-	/	-	-	/	/	/
endometrial cancer	Female	39	29.04	/	-	/	-	/	-	-	/	/	/
endometrial cancer	Female	51	33.2635	/	-	/	-	/	-	-	-	-	-
endometrial cancer	Female	59	28.5	/	-	/	-	39.55	-	-	/	/	/
ovarian carcinoma	Female	37	34.01	/	-	/	-	/	-	-	/	/	/
ovarian carcinoma	Female	74	30.09	/	-	/	-	/	-	-	/	/	/
ovarian carcinoma	Female	67	33.69	/	-	/	-	/	-	-	-	-	-
ovarian carcinoma	Female	52	33.52	/	-	/	-	/	-	-	-	-	-
cholangiocarcinoma	Female	66	30.6159	/	-	/	-	/	-	-	-	-	-
liver cancer	Male	65	28.87	/	-	/	-	/	-	-	-	-	-
gallbladder cancer	Female	60	34.5908	/	-	/	-	/	-	-	/	/	/
thyroid cancer	Female	37	31.22	/	-	/	-	/	-	-	/	/	/
thyroid cancer	Male	62	30.39	/	-	/	-	/	-	-	/	/	/

## Sheet: beingn disease
SEX	Age	ACTB CT	SDC2 CT	SDC2	SFRP2 CT	SFRP2	TFPI2 CT	TFPI2	SDC2/SFRP2/TFPI2	SDC2	SFRP2	TFPI2
female	48	33.44	/	-	/	-	/	-	-	-	-	-
male	43	27.6824	/	-	/	-	/	-	-	/	/	/
male	41	29.43	/	-	40.54	-	/	-	-	/	/	/
female	39	31.0556	/	-	/	-	/	-	-	/	/	/
female	27	30.7371	/	-	/	-	/	-	-	/	/	/
female	58	29.4836	/	-	/	-	/	-	-	/	/	/
male	51	32.3099	/	-	/	-	/	-	-	/	/	/
male	32	29.36	/	-	/	-	/	-	-	/	/	/
male	33	30.9	/	-	39.47	-	/	-	-	/	/	/
female	40	26.46	/	-	41.68	-	/	-	-	/	/	/
female	60	32.73	/	-	/	-	/	-	-	/	/	/
male	30	27.8176	/	-	/	-	/	-	-	/	/	/
male	42	31.7014	/	-	/	-	/	-	-	/	/	/
male	26	32.79	/	-	41.04	-	/	-	-	/	/	/
female	51	33.9669	/	-	/	-	/	-	-	-	-	-
female	65	30.95	/	-	/	-	/	-	-	/	/	/
male	72	32.4975	/	-	/	-	/	-	-	/	/	/
male	49	30.2438	/	-	/	-	/	-	-	/	/	/
male	60	29.0829	/	-	/	-	36.2564	+	+	-	-	+
female	49	29.18	/	-	/	-	/	-	-	/	/	/
female	35	31.3519	/	-	/	-	/	-	-	/	/	/
female	56	35.8396	/	-	39.8956	-	/	-	-	/	/	/
female	71	36.46	/	-	44.48	-	43.69	-	-	/	/	/

## Sheet: TMJH controls
FOBT	CEA>5	CA-199	AFP	SEX	Age	ACTB CT	SDC2 CT	SDC2	SFRP2 CT	SFRP2	TFPI2 CT	TFPI2	SDC2/SFRP2/TFPI2
-	-	-	-	male	80	27.128	/	-	/	-	/	-	-
-	-	-	-	male	51	30.353	/	-	/	-	/	-	-
-	-	-	-	female	28	31.0283	/	-	/	-	41.9936	-	-
-	-	-	-	male	36	33.9957	/	-	/	-	/	-	-
-	-	+	-	female	82	34.7054	/	-	/	-	39.8647	-	-
+	-	+	-	male	50	30.97	/	-	44.48	-	/	-	-
-	-	-	-	male	64	31.37	/	-	/	-	/	-	-
-	-	-	+	male	38	29.93	/	-	/	-	37.22	-	-
-	-	-	-	female	49	28.06	/	-	/	-	/	-	-
-	-	-	-	female	61	31.5145	/	-	/	-	/	-	-
-	-	-	-	male	22	34.45	32.52	+	/	-	36.26	+	+
+	-	-	-	male	50	32.55	/	-	37.71	-	/	-	-
-	-	-	-	male	79	28.46	/	-	38.77	-	41.54	-	-
-	-	/	/	female	35	32.5854	/	-	/	-	/	-	-
-	+	/	/	male	53	33.6327	/	-	/	-	/	-	-
+	+	/	/	female	59	31.0559	/	-	/	-	/	-	-
+	-	-	-	female	60	32.3839	/	-	/	-	/	-	-
+	-	+	-	female	18	29.7183	/	-	/	-	41.1925	-	-
-	-	-	+	female	59	30.0459	/	-	/	-	/	-	-
-	-	-	+	male	33	27.1597	/	-	/	-	/	-	-
-	-	-	-	male	39	32.0964	/	-	/	-	/	-	-
-	-	-	-	female	37	31.86	/	-	/	-	/	-	-
-	-	-	-	female	47	27.38	/	-	44.15	-	41.41	-	-
-	-	-	-	male	37	28.83	/	-	39.68	-	40.5	-	-
-	-	-	-	female	34	35.31	/	-	/	-	42.03	-	-
-	-	-	-	male	59	31.76	/	-	/	-	39.14	-	-
-	-	-	-	male	56	29.56	/	-	38.29	-	40.76	-	-
-	+	-	-	male	59	32.9	44.84	-	42.66	-	/	-	-
-	-	-	-	female	52	30.01	/	-	/	-	40.29	-	-
-	-	-	-	male	79	29.84	/	-	/	-	44.69	-	-
-	-	-	-	female	46	27.72	/	-	/	-	/	-	-
-	-	/	/	male	52	34.43	/	-	/	-	/	-	-
+	-	-	-	female	45	28.9404	/	-	/	-	/	-	-
+	-	-	-	male	49	31.068	/	-	/	-	/	-	-
-	-	-	-	female	54	31.6111	/	-	/	-	33.7886	+	+
-	-	-	-	female	67	34.9191	/	-	/	-	/	-	-
+	-	+	-	male	50	29.5095	/	-	/	-	/	-	-
+	-	-	-	male	51	26.9487	/	-	/	-	/	-	-
-	-	-	-	male	36	31.7909	/	-	/	-	/	-	-
-	-	-	-	male	47	31.5257	/	-	/	-	/	-	-
-	-	-	-	male	52	34.3	/	-	43.69	-	37.97	-	-
-	-	+	-	male	66	31.96	/	-	/	-	/	-	-
-	-	-	-	male	22	30.96	/	-	44.99	-	41.77	-	-
-	-	-	-	female	51	28.86	/	-	/	-	/	-	-
-	-	-	-	male	31	30.13	/	-	35.38	+	37.4	-	+
-	-	/	/	female	48	29.14	/	-	37.71	-	/	-	-
-	-	/	/	female	68	31.26	/	-	/	-	/	-	-
+	-	/	/	male	60	27.8229	/	-	/	-	41.7926	-	-
+	+	/	/	female	67	30.6284	/	-	/	-	/	-	-
-	-	/	/	female	65	37.0886	/	-	/	-	/	-	-
+	-	/	/	female	57	33.98	/	-	/	-	/	-	-
+	-	/	/	female	47	30.05	/	-	/	-	39.07	-	-
-	-	/	/	male	61	28.3226	/	-	/	-	/	-	-
-	+	/	/	male	53	28.8466	/	-	/	-	/	-	-
-	-	/	/	female	14	33.2	/	-	43.83	-	/	-	-
-	-	/	/	female	58	28.37	/	-	/	-	/	-	-
+	+	/	/	female	56	28.8239	/	-	/	-	/	-	-
-	-	/	/	female	51	29.67	/	-	/	-	/	-	-
-	-	/	/	female	36	32.4234	/	-	/	-	42.5636	-	-
-	-	-	-	female	68	28.4399	/	-	/	-	/	-	-
-	-	-	-	female	65	32.5168	/	-	/	-	/	-	-
-	-	-	-	male	50	29.37	/	-	/	-	/	-	-
-	-	-	-	male	66	28.47	30.13	+	24.02	+	31.77	+	+
+	-	-	-	female	63	34.16	/	-	/	-	/	-	-
+	-	-	-	male	42	29.6603	/	-	/	-	/	-	-
-	-	-	-	male	52	31.94	/	-	/	-	/	-	-
+	-	-	-	female	62	28.4607	/	-	/	-	42.1497	-	-
-	-	-	-	male	62	31.47	/	-	35.06	+	44.52	-	+
+	-	-	-	female	74	31.69	/	-	/	-	/	-	-
+	+	-	-	female	79	33.1552	/	-	/	-	41.1357	-	-
-	-	-	-	male	47	33.5358	/	-	/	-	44.7331	-	-
+	-	-	-	male	56	31.3209	/	-	/	-	39.7268	-	-
-	-	-	-	male	56	31.4711	/	-	/	-	/	-	-
+	-	-	-	male	61	33.2916	/	-	/	-	/	-	-
-	-	-	-	female	53	27.0453	/	-	/	-	/	-	-
-	-	-	-	male	43	27.7728	/	-	/	-	/	-	-
-	-	+	-	male	75	32.94	/	-	/	-	/	-	-
-	-	-	-	female	52	28.61	/	-	39.56	-	/	-	-
-	-	-	-	female	55	27.88	/	-	/	-	/	-	-
-	-	-	-	male	51	31.01	/	-	35.36	+	/	-	+
-	-	-	-	female	38	31.11	/	-	/	-	/	-	-
-	-	-	-	female	40	34.3731	/	-	/	-	39.5358	-	-
-	-	-	-	female	73	31.7106	/	-	43.58	-	/	-	-
-	-	-	-	female	69	32.4467	/	-	/	-	/	-	-
-	+	-	-	female	70	30.6208	/	-	/	-	/	-	-
+	-	-	-	male	41	27.0833	/	-	/	-	/	-	-
-	-	-	-	female	38	30.4	/	-	/	-	39.8	-	-
-	-	-	-	female	36	35.3	/	-	/	-	/	-	-
-	-	-	-	female	64	30.3	/	-	/	-	/	-	-
-	+	-	-	male	56	31.04	/	-	/	-	/	-	-
-	-	-	-	male	38	30.52	/	-	/	-	/	-	-
-	-	-	-	female	55	31.29	/	-	/	-	/	-	-
-	-	-	-	male	68	29.9833	/	-	/	-	/	-	-
-	-	-	-	female	62	27.8468	/	-	/	-	/	-	-
-	-	-	-	female	65	30.5054	/	-	/	-	/	-	-
-	-	-	-	male	55	32.8883	/	-	/	-	41.3696	-	-
-	-	-	-	female	67	33.94	/	-	/	-	/	-	-
-	-	-	-	female	54	32.38	/	-	/	-	/	-	-
+	-	-	-	male	52	29.46	/	-	/	-	/	-	-
-	-	-	-	female	65	34.12	/	-	/	-	41.06	-	-
